# Supplementary material for: 2-{1-[2-(Bis{2-[1-(5-chloro-2-hydroxy­phen­yl)ethyl­ideneamino]eth­yl}amino)­ethyl­iminio]eth­yl}-4-chloro­phenolate toluene hemisolvate
Source: Acta Crystallogr Sect E Struct Rep Online. 2009 Jan 28;65(Pt 2):o409. doi: 10.1107/S1600536809002906 (PMC2968323; doi:10.1107/S1600536809002906)
Supplement: Supplementary file 1 [file e-65-0o409-sup1.cif]

##############################################################################
###                                                                        ###
###        Electronic paper (Acta Crystallographica Section E)             ###
###                                                                        ###
##############################################################################
#                                                                            #
# This CIF contains the data in a paper accepted for publication in Acta     #
# Crystallographica Section E. It conforms to the requirements of Notes      #
# for Authors for Section E, and has been peer reviewed under the auspices   #
# of the IUCr Commission on Journals.                                        #
#                                                                            #
# Full details of the Crystallographic Information File format               #
# are given in the paper "The Crystallographic Information File (CIF):       #
# a New Standard Archive File for Crystallography" by S. R. Hall, F. H.      #
# Allen and I. D. Brown [Acta Cryst. (1991), A47, 655-685].                  #
#                                                                            #
# The current version of the core CIF dictionary is obtainable from          #
# ftp://ftp.iucr.org/pub/cif_core.dic. The current version number is 2.4.    #
#                                                                            #
# Software is freely available for graphical display of the structure(s) in  #
# this CIF.  For information consult the CIF home page http://www.iucr.org/  #
# cif/home.html                                                              #
#                                                                            #
# This file may be used for bona fide research purposes within the           #
# scientific community so long as proper attribution is given to the journal # 
# article from which it was obtained.                                        #
#                                                                            #
##############################################################################
                                             
data_global
_audit_creation_method     SHELXL-97
_journal_date_recd_electronic     2009-01-20
_journal_date_accepted     2009-01-23
_journal_name_full     'Acta Crystallographica, Section E'
_journal_year     2009
_journal_volume     65
_journal_issue      2
_journal_page_first     o409
_journal_page_last     o409
_journal_paper_category     QO
_journal_coeditor_code     BT2855
_publ_contact_author
;
     Dr. Seik Weng Ng
     Department of Chemistry
     University of Malaya
     50603 Kuala Lumpur
     Malaysia
;
_publ_contact_author_email     seikweng@um.edu.my
_publ_contact_author_fax     '03 7967 4193'
_publ_contact_author_phone     '03 7967 6778'
_publ_section_title
;\
2-{1-[2-(Bis{2-[1-(5-chloro-2-hydroxyphenyl)ethylideneamino]ethyl}amino)\
ethyliminio]ethyl}-4-chlorophenolate toluene hemisolvate
;
loop_
    _publ_author_name
    _publ_author_address
    'Lee, See Mun'
;
     Department of Chemistry
     University of Malaya
     50603 Kuala Lumpur
     Malaysia
;
    'Ali, Hapipah Mohd.'
;
     Department of Chemistry
     University of Malaya
     50603 Kuala Lumpur
     Malaysia
;
    'Lo, Kong Mun'
;
     Department of Chemistry
     University of Malaya
     50603 Kuala Lumpur
     Malaysia
;
    'Ng, Seik Weng'
;
     Department of Chemistry
     University of Malaya
     50603 Kuala Lumpur
     Malaysia
;
data_I
_audit_creation_method     SHELXL-97
_chemical_name_systematic
;
2-{1-[2-(Bis{2-[1-(5-chloro-2-
hydroxyphenyl)ethylideneamino]ethyl}amino)ethyliminio]ethyl}-4-chlorophenolate
toluene hemisolvate
;
_chemical_name_common     ?
_chemical_formula_moiety     'C30 H33 Cl3 N4 O3, 0.5(C7 H8)'
_chemical_formula_sum     'C33.50 H37 Cl3 N4 O3'
_chemical_formula_iupac     'C30 H33 Cl3 N4 O3, 0.5C7 H8'
_chemical_formula_weight     650.02
_chemical_melting_point     ?
_symmetry_cell_setting     triclinic
_symmetry_space_group_name_H-M     'P -1'
_symmetry_space_group_name_Hall     '-P 1'
loop_
    _symmetry_equiv_pos_as_xyz
    'x, y, z'
    '-x, -y, -z'
_cell_length_a     7.3651(2)
_cell_length_b     11.1839(2)
_cell_length_c     20.1594(5)
_cell_angle_alpha     100.618(2)
_cell_angle_beta     97.765(2)
_cell_angle_gamma     98.560(2)
_cell_volume     1591.20(7)
_cell_formula_units_Z     2
_cell_measurement_reflns_used     3243
_cell_measurement_theta_min     2.3
_cell_measurement_theta_max     29.3
_cell_measurement_temperature     100(2)
_exptl_crystal_description     plate
_exptl_crystal_colour     yellow
_exptl_crystal_size_max     0.22
_exptl_crystal_size_mid     0.18
_exptl_crystal_size_min     0.02
_exptl_crystal_density_diffrn     1.357
_exptl_crystal_density_meas     ?
_exptl_crystal_density_method     'not measured'
_exptl_crystal_F_000     682
_exptl_absorpt_coefficient_mu     0.329
_exptl_absorpt_correction_type     multi-scan
_exptl_absorpt_process_details     '(SADABS; Sheldrick, 1996)'
_exptl_absorpt_correction_T_min     0.9311
_exptl_absorpt_correction_T_max     0.9934
_diffrn_ambient_temperature     100(2)
_diffrn_radiation_type     MoK\a
_diffrn_radiation_wavelength     0.71073
_diffrn_radiation_source     'fine-focus sealed tube'
_diffrn_radiation_monochromator     graphite
_diffrn_measurement_device_type     'Bruker SMART APEX'
_diffrn_measurement_method     \w
_diffrn_detector_area_resol_mean     ?
_diffrn_reflns_number     14959
_diffrn_reflns_av_R_equivalents     0.0334
_diffrn_reflns_av_sigmaI/netI     0.0604
_diffrn_reflns_theta_min     1.04
_diffrn_reflns_theta_max     27.50
_diffrn_reflns_theta_full     27.50
_diffrn_measured_fraction_theta_max     0.993
_diffrn_measured_fraction_theta_full     0.993
_diffrn_reflns_limit_h_min     -9
_diffrn_reflns_limit_h_max     9
_diffrn_reflns_limit_k_min     -14
_diffrn_reflns_limit_k_max     14
_diffrn_reflns_limit_l_min     -26
_diffrn_reflns_limit_l_max     25
_diffrn_standards_number     0
_diffrn_standards_interval_count     0
_diffrn_standards_interval_time     0
_diffrn_standards_decay_%     0
_reflns_number_total     7269
_reflns_number_gt     4901
_reflns_threshold_expression     I>2\s(I)
_refine_ls_structure_factor_coef     Fsqd
_refine_ls_matrix_type     full
_refine_ls_R_factor_all     0.0854
_refine_ls_R_factor_gt     0.0500
_refine_ls_wR_factor_gt     0.1267
_refine_ls_wR_factor_ref     0.1501
_refine_ls_goodness_of_fit_ref     1.040
_refine_ls_restrained_S_all     1.051
_refine_ls_number_reflns     7269
_refine_ls_number_parameters     410
_refine_ls_number_restraints     30
_refine_ls_hydrogen_treatment     mixed
_refine_ls_weighting_scheme     calc
_refine_ls_weighting_details
         'calc w=1/[\s^2^(Fo^2^)+(0.0807P)^2^+0.0533P] where P=(Fo^2^+2Fc^2^)/3'
_atom_sites_solution_hydrogens     geom
_atom_sites_solution_primary     direct
_atom_sites_solution_secondary     difmap
_refine_ls_shift/su_max     0.001
_refine_ls_shift/su_mean     0.001
_refine_diff_density_max     0.793
_refine_diff_density_min     -0.800
_refine_ls_extinction_method     none
_refine_ls_extinction_coef     ?
loop_
    _atom_type_symbol
    _atom_type_description
    _atom_type_scat_dispersion_real
    _atom_type_scat_dispersion_imag
    _atom_type_scat_source
    'C' 'C' 0.0033 0.0016
                         'International Tables Vol C Tables 4.2.6.8 and 6.1.1.4'
    'H' 'H' 0.0000 0.0000
                         'International Tables Vol C Tables 4.2.6.8 and 6.1.1.4'
    'N' 'N' 0.0061 0.0033
                         'International Tables Vol C Tables 4.2.6.8 and 6.1.1.4'
    'O' 'O' 0.0106 0.0060
                         'International Tables Vol C Tables 4.2.6.8 and 6.1.1.4'
    'Cl' 'Cl' 0.1484 0.1585
                         'International Tables Vol C Tables 4.2.6.8 and 6.1.1.4'
_computing_data_collection     'APEX2 (Bruker, 2007)'
_computing_cell_refinement     'APEX2 (Bruker, 2007)'
_computing_data_reduction     'SAINT (Bruker, 2007)'
_computing_structure_solution     'SHELXS97 (Sheldrick, 2008)'
_computing_structure_refinement     'SHELXL97 (Sheldrick, 2008)'
_computing_molecular_graphics     'X-SEED (Barbour, 2001)'
_computing_publication_material     'pubCIF (Westrip, 2009)'
loop_
    _atom_site_type_symbol
    _atom_site_label
    _atom_site_fract_x
    _atom_site_fract_y
    _atom_site_fract_z
    _atom_site_U_iso_or_equiv
    _atom_site_adp_type
    _atom_site_calc_flag
    _atom_site_refinement_flags
    _atom_site_occupancy
    _atom_site_disorder_assembly
    _atom_site_disorder_group
    Cl Cl1 -0.23379(11) 0.63575(6) 0.19284(4) 0.03291(19) Uani d . 1 . .
    Cl Cl2 0.23675(10) 0.10135(7) 0.68824(3) 0.03301(19) Uani d . 1 . .
    Cl Cl3 0.21656(11) 0.59383(6) 0.09250(5) 0.0398(2) Uani d . 1 . .
    O O1 0.0640(3) 0.21520(18) 0.27035(9) 0.0250(4) Uani d D 1 . .
    O O2 0.1122(3) -0.23059(17) 0.41888(9) 0.0268(4) Uani d D 1 . .
    O O3 0.4300(2) 0.11432(15) 0.00308(9) 0.0209(4) Uani d . 1 . .
    N N1 0.0135(3) 0.11221(18) 0.14742(10) 0.0173(4) Uani d . 1 . .
    N N2 0.2570(3) -0.05363(19) 0.37189(10) 0.0203(5) Uani d . 1 . .
    N N3 0.5052(3) 0.0992(2) 0.12427(11) 0.0194(4) Uani d D 1 . .
    N N4 0.2407(3) -0.07266(19) 0.18467(10) 0.0185(4) Uani d . 1 . .
    C C1 0.0036(3) 0.3111(2) 0.25116(13) 0.0202(5) Uani d . 1 . .
    C C2 -0.0030(4) 0.4161(3) 0.30111(13) 0.0263(6) Uani d . 1 . .
    H H2 0.0400 0.4174 0.3479 0.032 Uiso calc R 1 . .
    C C3 -0.0698(4) 0.5162(2) 0.28386(14) 0.0267(6) Uani d . 1 . .
    H H3 -0.0713 0.5867 0.3182 0.032 Uiso calc R 1 . .
    C C4 -0.1358(4) 0.5134(2) 0.21528(13) 0.0229(6) Uani d . 1 . .
    C C5 -0.1268(3) 0.4145(2) 0.16472(13) 0.0196(5) Uani d . 1 . .
    H H5 -0.1684 0.4160 0.1182 0.024 Uiso calc R 1 . .
    C C6 -0.0570(3) 0.3114(2) 0.18097(12) 0.0172(5) Uani d . 1 . .
    C C7 -0.0454(3) 0.2053(2) 0.12730(12) 0.0159(5) Uani d . 1 . .
    C C8 -0.1005(3) 0.2054(2) 0.05297(12) 0.0199(5) Uani d . 1 . .
    H H8A 0.0064 0.1964 0.0295 0.030 Uiso calc R 1 . .
    H H8B -0.1410 0.2834 0.0483 0.030 Uiso calc R 1 . .
    H H8C -0.2028 0.1363 0.0325 0.030 Uiso calc R 1 . .
    C C9 0.0297(3) 0.0003(2) 0.09993(13) 0.0185(5) Uani d . 1 . .
    H H9A 0.1345 0.0184 0.0752 0.022 Uiso calc R 1 . .
    H H9B -0.0860 -0.0278 0.0658 0.022 Uiso calc R 1 . .
    C C10 0.0625(3) -0.1009(2) 0.13845(13) 0.0190(5) Uani d . 1 . .
    H H10A -0.0391 -0.1145 0.1652 0.023 Uiso calc R 1 . .
    H H10B 0.0573 -0.1787 0.1050 0.023 Uiso calc R 1 . .
    C C11 0.1462(3) -0.1520(2) 0.47997(13) 0.0210(5) Uani d . 1 . .
    C C12 0.0918(4) -0.1964(3) 0.53595(13) 0.0247(6) Uani d . 1 . .
    H H12 0.0335 -0.2803 0.5298 0.030 Uiso calc R 1 . .
    C C13 0.1212(4) -0.1205(3) 0.60011(13) 0.0260(6) Uani d . 1 . .
    H H13 0.0837 -0.1516 0.6379 0.031 Uiso calc R 1 . .
    C C14 0.2062(3) 0.0015(3) 0.60846(13) 0.0238(6) Uani d . 1 . .
    C C15 0.2619(3) 0.0482(2) 0.55447(13) 0.0215(5) Uani d . 1 . .
    H H15 0.3199 0.1323 0.5617 0.026 Uiso calc R 1 . .
    C C16 0.2337(3) -0.0273(2) 0.48890(12) 0.0188(5) Uani d . 1 . .
    C C17 0.2881(3) 0.0227(2) 0.43020(12) 0.0193(5) Uani d . 1 . .
    C C18 0.3728(4) 0.1565(2) 0.43895(14) 0.0266(6) Uani d . 1 . .
    H H18A 0.3127 0.1905 0.4020 0.040 Uiso calc R 1 . .
    H H18B 0.5064 0.1639 0.4374 0.040 Uiso calc R 1 . .
    H H18C 0.3546 0.2025 0.4832 0.040 Uiso calc R 1 . .
    C C19 0.2943(4) -0.0111(2) 0.30971(12) 0.0241(6) Uani d . 1 . .
    H H19A 0.4289 0.0214 0.3141 0.029 Uiso calc R 1 . .
    H H19B 0.2253 0.0566 0.3034 0.029 Uiso calc R 1 . .
    C C20 0.2347(4) -0.1166(3) 0.24873(13) 0.0256(6) Uani d . 1 . .
    H H20A 0.3182 -0.1778 0.2515 0.031 Uiso calc R 1 . .
    H H20B 0.1065 -0.1581 0.2491 0.031 Uiso calc R 1 . .
    C C21 0.3929(3) 0.2251(2) 0.02511(13) 0.0191(5) Uani d . 1 . .
    C C22 0.3371(3) 0.2955(2) -0.02214(14) 0.0221(5) Uani d . 1 . .
    H H22 0.3345 0.2646 -0.0695 0.027 Uiso calc R 1 . .
    C C23 0.2860(4) 0.4080(2) -0.00169(15) 0.0258(6) Uani d . 1 . .
    H H23 0.2471 0.4539 -0.0346 0.031 Uiso calc R 1 . .
    C C24 0.2918(4) 0.4542(2) 0.06778(15) 0.0251(6) Uani d . 1 . .
    C C25 0.3537(3) 0.3918(2) 0.11611(14) 0.0238(6) Uani d . 1 . .
    H H25 0.3616 0.4269 0.1633 0.029 Uiso calc R 1 . .
    C C26 0.4060(3) 0.2759(2) 0.09650(13) 0.0190(5) Uani d . 1 . .
    C C27 0.4692(3) 0.2072(2) 0.14771(13) 0.0203(5) Uani d . 1 . .
    C C28 0.4898(4) 0.2621(3) 0.22289(13) 0.0263(6) Uani d . 1 . .
    H H28A 0.5594 0.2133 0.2493 0.040 Uiso calc R 1 . .
    H H28B 0.3662 0.2612 0.2359 0.040 Uiso calc R 1 . .
    H H28C 0.5572 0.3474 0.2324 0.040 Uiso calc R 1 . .
    C C29 0.5577(3) 0.0091(2) 0.16366(14) 0.0249(6) Uani d . 1 . .
    H H29A 0.5869 0.0481 0.2130 0.030 Uiso calc R 1 . .
    H H29B 0.6703 -0.0197 0.1498 0.030 Uiso calc R 1 . .
    C C30 0.3992(3) -0.1001(2) 0.15147(13) 0.0197(5) Uani d . 1 . .
    H H30A 0.3555 -0.1282 0.1016 0.024 Uiso calc R 1 . .
    H H30B 0.4468 -0.1689 0.1685 0.024 Uiso calc R 1 . .
    C C31 0.4925(19) 0.5285(12) 0.4490(5) 0.083(3) Uani d PGDU 0.50 A -1
    C C32 0.3426(19) 0.5415(12) 0.4832(5) 0.059(3) Uani d PGDU 0.50 A -1
    H H32 0.2419 0.5754 0.4641 0.071 Uiso calc PR 0.50 A -1
    C C33 0.340(2) 0.5050(13) 0.5454(5) 0.089(3) Uani d PGU 0.50 A -1
    H H33 0.2376 0.5139 0.5688 0.107 Uiso calc PR 0.50 A -1
    C C34 0.487(2) 0.4554(12) 0.5734(5) 0.083(3) Uani d PG 0.50 A -1
    H H34 0.4856 0.4305 0.6159 0.100 Uiso calc PR 0.50 A -1
    C C35 0.637(2) 0.4424(12) 0.5392(5) 0.059(3) Uani d PG 0.50 A -1
    H H35 0.7379 0.4085 0.5584 0.071 Uiso calc PR 0.50 A -1
    C C36 0.6399(19) 0.4789(12) 0.4770(5) 0.089(3) Uani d PGD 0.50 A -1
    H H36 0.7423 0.4700 0.4537 0.107 Uiso calc PR 0.50 A -1
    C C37 0.5056(18) 0.5705(11) 0.3829(5) 0.123(5) Uani d PDU 0.50 A -1
    H H37A 0.4289 0.6342 0.3792 0.185 Uiso calc PR 0.50 A -1
    H H37B 0.4608 0.5000 0.3444 0.185 Uiso calc PR 0.50 A -1
    H H37C 0.6355 0.6046 0.3820 0.185 Uiso calc PR 0.50 A -1
    H H1O 0.055(7) 0.163(4) 0.2335(15) 0.109(19) Uiso d D 1 . .
    H H2O 0.150(5) -0.183(3) 0.3934(17) 0.070(13) Uiso d D 1 . .
    H H3N 0.484(7) 0.086(5) 0.0787(6) 0.106(17) Uiso d D 1 . .
loop_
    _atom_site_aniso_label
    _atom_site_aniso_U_11
    _atom_site_aniso_U_22
    _atom_site_aniso_U_33
    _atom_site_aniso_U_12
    _atom_site_aniso_U_13
    _atom_site_aniso_U_23
    Cl1 0.0467(4) 0.0175(3) 0.0363(4) 0.0104(3) 0.0104(3) 0.0038(3)
    Cl2 0.0319(4) 0.0504(4) 0.0164(3) 0.0158(3) 0.0031(3) 0.0000(3)
    Cl3 0.0402(4) 0.0188(3) 0.0650(5) 0.0116(3) 0.0178(4) 0.0090(3)
    O1 0.0271(10) 0.0307(10) 0.0202(10) 0.0102(8) 0.0048(8) 0.0083(8)
    O2 0.0335(11) 0.0250(10) 0.0218(10) 0.0038(9) 0.0068(8) 0.0040(8)
    O3 0.0219(9) 0.0183(8) 0.0240(9) 0.0072(7) 0.0046(7) 0.0047(7)
    N1 0.0129(10) 0.0182(10) 0.0211(11) 0.0020(8) 0.0049(8) 0.0042(8)
    N2 0.0199(11) 0.0250(11) 0.0180(11) 0.0057(9) 0.0054(8) 0.0066(9)
    N3 0.0152(10) 0.0222(11) 0.0229(12) 0.0020(8) 0.0034(9) 0.0106(9)
    N4 0.0176(10) 0.0238(11) 0.0159(10) 0.0042(9) 0.0049(8) 0.0073(8)
    C1 0.0168(12) 0.0246(13) 0.0192(12) 0.0012(10) 0.0055(10) 0.0044(10)
    C2 0.0269(14) 0.0314(14) 0.0178(13) 0.0006(12) 0.0041(11) 0.0010(11)
    C3 0.0286(14) 0.0230(13) 0.0242(14) 0.0005(11) 0.0067(11) -0.0043(11)
    C4 0.0230(13) 0.0178(12) 0.0278(14) 0.0010(10) 0.0072(11) 0.0040(11)
    C5 0.0197(12) 0.0185(12) 0.0202(13) 0.0009(10) 0.0037(10) 0.0050(10)
    C6 0.0143(11) 0.0195(12) 0.0181(12) 0.0005(10) 0.0043(9) 0.0051(10)
    C7 0.0112(11) 0.0184(12) 0.0185(12) 0.0013(9) 0.0045(9) 0.0045(10)
    C8 0.0213(13) 0.0206(12) 0.0194(12) 0.0061(10) 0.0051(10) 0.0053(10)
    C9 0.0155(12) 0.0184(12) 0.0217(13) 0.0042(10) 0.0030(10) 0.0037(10)
    C10 0.0134(11) 0.0209(12) 0.0233(13) 0.0023(10) 0.0043(10) 0.0060(10)
    C11 0.0191(12) 0.0276(13) 0.0184(13) 0.0084(11) 0.0043(10) 0.0058(10)
    C12 0.0204(13) 0.0308(14) 0.0264(14) 0.0083(11) 0.0045(11) 0.0115(12)
    C13 0.0217(13) 0.0415(16) 0.0207(13) 0.0128(12) 0.0078(11) 0.0126(12)
    C14 0.0189(13) 0.0384(15) 0.0149(12) 0.0127(12) 0.0015(10) 0.0020(11)
    C15 0.0177(12) 0.0250(13) 0.0223(13) 0.0089(11) 0.0006(10) 0.0042(11)
    C16 0.0132(12) 0.0255(13) 0.0190(12) 0.0074(10) 0.0023(9) 0.0051(10)
    C17 0.0135(11) 0.0257(13) 0.0200(13) 0.0071(10) 0.0024(10) 0.0055(10)
    C18 0.0282(14) 0.0257(14) 0.0253(14) 0.0020(12) 0.0060(11) 0.0048(11)
    C19 0.0276(14) 0.0272(14) 0.0189(13) 0.0047(11) 0.0072(11) 0.0066(11)
    C20 0.0301(15) 0.0285(14) 0.0197(13) 0.0024(12) 0.0073(11) 0.0091(11)
    C21 0.0115(11) 0.0171(12) 0.0299(14) 0.0016(9) 0.0054(10) 0.0072(10)
    C22 0.0179(12) 0.0243(13) 0.0259(14) 0.0033(10) 0.0057(10) 0.0082(11)
    C23 0.0179(13) 0.0220(13) 0.0413(16) 0.0020(10) 0.0072(12) 0.0158(12)
    C24 0.0203(13) 0.0141(12) 0.0424(16) 0.0022(10) 0.0106(12) 0.0062(11)
    C25 0.0177(13) 0.0195(12) 0.0320(15) -0.0008(10) 0.0073(11) 0.0012(11)
    C26 0.0134(11) 0.0192(12) 0.0240(13) -0.0009(10) 0.0043(10) 0.0053(10)
    C27 0.0118(11) 0.0233(13) 0.0246(13) -0.0031(10) 0.0051(10) 0.0051(11)
    C28 0.0243(14) 0.0301(14) 0.0234(14) -0.0007(12) 0.0069(11) 0.0050(11)
    C29 0.0160(12) 0.0314(14) 0.0315(15) 0.0048(11) 0.0032(11) 0.0172(12)
    C30 0.0166(12) 0.0226(12) 0.0241(13) 0.0080(10) 0.0057(10) 0.0102(10)
    C31 0.112(5) 0.036(4) 0.081(7) 0.007(3) -0.021(5) -0.009(4)
    C32 0.058(3) 0.036(3) 0.072(6) 0.019(3) -0.013(4) -0.008(4)
    C33 0.090(4) 0.050(4) 0.109(7) 0.023(3) -0.030(5) -0.009(5)
    C34 0.112(5) 0.036(4) 0.081(7) 0.007(3) -0.021(5) -0.009(4)
    C35 0.058(3) 0.036(3) 0.072(6) 0.019(3) -0.013(4) -0.008(4)
    C36 0.090(4) 0.050(4) 0.109(7) 0.023(3) -0.030(5) -0.009(5)
    C37 0.142(8) 0.097(7) 0.118(8) -0.017(6) 0.060(7) -0.009(6)
loop_
    _geom_bond_atom_site_label_1
    _geom_bond_atom_site_label_2
    _geom_bond_site_symmetry_2
    _geom_bond_distance
    _geom_bond_publ_flag
    Cl1 C4 . 1.742(3) ?
    Cl2 C14 . 1.746(3) ?
    Cl3 C24 . 1.744(3) ?
    O1 C1 . 1.321(3) ?
    O1 H1O . 0.846(10) ?
    O2 C11 . 1.343(3) ?
    O2 H2O . 0.846(10) ?
    O3 C21 . 1.318(3) ?
    N1 C7 . 1.296(3) ?
    N1 C9 . 1.459(3) ?
    N2 C17 . 1.289(3) ?
    N2 C19 . 1.465(3) ?
    N3 C27 . 1.293(3) ?
    N3 C29 . 1.457(3) ?
    N3 H3N . 0.892(10) ?
    N4 C10 . 1.459(3) ?
    N4 C30 . 1.465(3) ?
    N4 C20 . 1.468(3) ?
    C1 C2 . 1.411(4) ?
    C1 C6 . 1.426(3) ?
    C2 C3 . 1.371(4) ?
    C2 H2 . 0.9500 ?
    C3 C4 . 1.395(4) ?
    C3 H3 . 0.9500 ?
    C4 C5 . 1.375(3) ?
    C5 C6 . 1.405(3) ?
    C5 H5 . 0.9500 ?
    C6 C7 . 1.472(3) ?
    C7 C8 . 1.499(3) ?
    C8 H8A . 0.9800 ?
    C8 H8B . 0.9800 ?
    C8 H8C . 0.9800 ?
    C9 C10 . 1.516(3) ?
    C9 H9A . 0.9900 ?
    C9 H9B . 0.9900 ?
    C10 H10A . 0.9900 ?
    C10 H10B . 0.9900 ?
    C11 C12 . 1.397(4) ?
    C11 C16 . 1.414(4) ?
    C12 C13 . 1.380(4) ?
    C12 H12 . 0.9500 ?
    C13 C14 . 1.384(4) ?
    C13 H13 . 0.9500 ?
    C14 C15 . 1.375(4) ?
    C15 C16 . 1.402(3) ?
    C15 H15 . 0.9500 ?
    C16 C17 . 1.476(3) ?
    C17 C18 . 1.502(4) ?
    C18 H18A . 0.9800 ?
    C18 H18B . 0.9800 ?
    C18 H18C . 0.9800 ?
    C19 C20 . 1.504(4) ?
    C19 H19A . 0.9900 ?
    C19 H19B . 0.9900 ?
    C20 H20A . 0.9900 ?
    C20 H20B . 0.9900 ?
    C21 C22 . 1.401(4) ?
    C21 C26 . 1.431(4) ?
    C22 C23 . 1.374(4) ?
    C22 H22 . 0.9500 ?
    C23 C24 . 1.393(4) ?
    C23 H23 . 0.9500 ?
    C24 C25 . 1.367(4) ?
    C25 C26 . 1.409(3) ?
    C25 H25 . 0.9500 ?
    C26 C27 . 1.463(4) ?
    C27 C28 . 1.505(4) ?
    C28 H28A . 0.9800 ?
    C28 H28B . 0.9800 ?
    C28 H28C . 0.9800 ?
    C29 C30 . 1.517(4) ?
    C29 H29A . 0.9900 ?
    C29 H29B . 0.9900 ?
    C30 H30A . 0.9900 ?
    C30 H30B . 0.9900 ?
    C31 C32 . 1.3900 ?
    C31 C36 . 1.3900 ?
    C31 C37 . 1.503(6) ?
    C32 C33 . 1.3900 ?
    C32 H32 . 0.9500 ?
    C33 C34 . 1.3900 ?
    C33 H33 . 0.9500 ?
    C34 C35 . 1.3900 ?
    C34 H34 . 0.9500 ?
    C35 C36 . 1.3900 ?
    C35 H35 . 0.9500 ?
    C36 H36 . 0.9500 ?
    C37 H37A . 0.9800 ?
    C37 H37B . 0.9800 ?
    C37 H37C . 0.9800 ?
loop_
    _geom_angle_atom_site_label_1
    _geom_angle_atom_site_label_2
    _geom_angle_atom_site_label_3
    _geom_angle_site_symmetry_1
    _geom_angle_site_symmetry_3
    _geom_angle
    _geom_angle_publ_flag
    C1 O1 H1O . . 105(3) ?
    C11 O2 H2O . . 101(3) ?
    C7 N1 C9 . . 122.8(2) ?
    C17 N2 C19 . . 120.7(2) ?
    C27 N3 C29 . . 127.2(2) ?
    C27 N3 H3N . . 108(3) ?
    C29 N3 H3N . . 124(3) ?
    C10 N4 C30 . . 114.31(19) ?
    C10 N4 C20 . . 114.1(2) ?
    C30 N4 C20 . . 114.0(2) ?
    O1 C1 C2 . . 119.6(2) ?
    O1 C1 C6 . . 121.8(2) ?
    C2 C1 C6 . . 118.6(2) ?
    C3 C2 C1 . . 121.7(2) ?
    C3 C2 H2 . . 119.2 ?
    C1 C2 H2 . . 119.2 ?
    C2 C3 C4 . . 119.1(2) ?
    C2 C3 H3 . . 120.4 ?
    C4 C3 H3 . . 120.4 ?
    C5 C4 C3 . . 121.1(2) ?
    C5 C4 Cl1 . . 119.0(2) ?
    C3 C4 Cl1 . . 119.8(2) ?
    C4 C5 C6 . . 120.8(2) ?
    C4 C5 H5 . . 119.6 ?
    C6 C5 H5 . . 119.6 ?
    C5 C6 C1 . . 118.5(2) ?
    C5 C6 C7 . . 121.4(2) ?
    C1 C6 C7 . . 120.1(2) ?
    N1 C7 C6 . . 116.9(2) ?
    N1 C7 C8 . . 121.8(2) ?
    C6 C7 C8 . . 121.3(2) ?
    C7 C8 H8A . . 109.5 ?
    C7 C8 H8B . . 109.5 ?
    H8A C8 H8B . . 109.5 ?
    C7 C8 H8C . . 109.5 ?
    H8A C8 H8C . . 109.5 ?
    H8B C8 H8C . . 109.5 ?
    N1 C9 C10 . . 110.2(2) ?
    N1 C9 H9A . . 109.6 ?
    C10 C9 H9A . . 109.6 ?
    N1 C9 H9B . . 109.6 ?
    C10 C9 H9B . . 109.6 ?
    H9A C9 H9B . . 108.1 ?
    N4 C10 C9 . . 113.3(2) ?
    N4 C10 H10A . . 108.9 ?
    C9 C10 H10A . . 108.9 ?
    N4 C10 H10B . . 108.9 ?
    C9 C10 H10B . . 108.9 ?
    H10A C10 H10B . . 107.7 ?
    O2 C11 C12 . . 118.0(2) ?
    O2 C11 C16 . . 122.3(2) ?
    C12 C11 C16 . . 119.7(2) ?
    C13 C12 C11 . . 121.1(3) ?
    C13 C12 H12 . . 119.4 ?
    C11 C12 H12 . . 119.4 ?
    C12 C13 C14 . . 118.9(2) ?
    C12 C13 H13 . . 120.6 ?
    C14 C13 H13 . . 120.6 ?
    C15 C14 C13 . . 121.5(2) ?
    C15 C14 Cl2 . . 118.5(2) ?
    C13 C14 Cl2 . . 119.9(2) ?
    C14 C15 C16 . . 120.6(2) ?
    C14 C15 H15 . . 119.7 ?
    C16 C15 H15 . . 119.7 ?
    C15 C16 C11 . . 118.2(2) ?
    C15 C16 C17 . . 121.0(2) ?
    C11 C16 C17 . . 120.7(2) ?
    N2 C17 C16 . . 116.6(2) ?
    N2 C17 C18 . . 122.5(2) ?
    C16 C17 C18 . . 120.8(2) ?
    C17 C18 H18A . . 109.5 ?
    C17 C18 H18B . . 109.5 ?
    H18A C18 H18B . . 109.5 ?
    C17 C18 H18C . . 109.5 ?
    H18A C18 H18C . . 109.5 ?
    H18B C18 H18C . . 109.5 ?
    N2 C19 C20 . . 109.7(2) ?
    N2 C19 H19A . . 109.7 ?
    C20 C19 H19A . . 109.7 ?
    N2 C19 H19B . . 109.7 ?
    C20 C19 H19B . . 109.7 ?
    H19A C19 H19B . . 108.2 ?
    N4 C20 C19 . . 110.9(2) ?
    N4 C20 H20A . . 109.4 ?
    C19 C20 H20A . . 109.4 ?
    N4 C20 H20B . . 109.4 ?
    C19 C20 H20B . . 109.4 ?
    H20A C20 H20B . . 108.0 ?
    O3 C21 C22 . . 119.7(2) ?
    O3 C21 C26 . . 121.8(2) ?
    C22 C21 C26 . . 118.5(2) ?
    C23 C22 C21 . . 121.6(2) ?
    C23 C22 H22 . . 119.2 ?
    C21 C22 H22 . . 119.2 ?
    C22 C23 C24 . . 119.3(3) ?
    C22 C23 H23 . . 120.4 ?
    C24 C23 H23 . . 120.4 ?
    C25 C24 C23 . . 121.3(2) ?
    C25 C24 Cl3 . . 120.1(2) ?
    C23 C24 Cl3 . . 118.6(2) ?
    C24 C25 C26 . . 120.5(2) ?
    C24 C25 H25 . . 119.7 ?
    C26 C25 H25 . . 119.7 ?
    C25 C26 C21 . . 118.7(2) ?
    C25 C26 C27 . . 121.0(2) ?
    C21 C26 C27 . . 120.3(2) ?
    N3 C27 C26 . . 116.1(2) ?
    N3 C27 C28 . . 123.3(2) ?
    C26 C27 C28 . . 120.6(2) ?
    C27 C28 H28A . . 109.5 ?
    C27 C28 H28B . . 109.5 ?
    H28A C28 H28B . . 109.5 ?
    C27 C28 H28C . . 109.5 ?
    H28A C28 H28C . . 109.5 ?
    H28B C28 H28C . . 109.5 ?
    N3 C29 C30 . . 109.8(2) ?
    N3 C29 H29A . . 109.7 ?
    C30 C29 H29A . . 109.7 ?
    N3 C29 H29B . . 109.7 ?
    C30 C29 H29B . . 109.7 ?
    H29A C29 H29B . . 108.2 ?
    N4 C30 C29 . . 113.8(2) ?
    N4 C30 H30A . . 108.8 ?
    C29 C30 H30A . . 108.8 ?
    N4 C30 H30B . . 108.8 ?
    C29 C30 H30B . . 108.8 ?
    H30A C30 H30B . . 107.7 ?
    C32 C31 C36 . . 120.0 ?
    C32 C31 C37 . . 122.2(5) ?
    C36 C31 C37 . . 117.8(5) ?
    C33 C32 C31 . . 120.0 ?
    C33 C32 H32 . . 120.0 ?
    C31 C32 H32 . . 120.0 ?
    C32 C33 C34 . . 120.0 ?
    C32 C33 H33 . . 120.0 ?
    C34 C33 H33 . . 120.0 ?
    C33 C34 C35 . . 120.0 ?
    C33 C34 H34 . . 120.0 ?
    C35 C34 H34 . . 120.0 ?
    C36 C35 C34 . . 120.0 ?
    C36 C35 H35 . . 120.0 ?
    C34 C35 H35 . . 120.0 ?
    C35 C36 C31 . . 120.0 ?
    C35 C36 H36 . . 120.0 ?
    C31 C36 H36 . . 120.0 ?
loop_
    _geom_torsion_atom_site_label_1
    _geom_torsion_atom_site_label_2
    _geom_torsion_atom_site_label_3
    _geom_torsion_atom_site_label_4
    _geom_torsion_site_symmetry_1
    _geom_torsion_site_symmetry_2
    _geom_torsion_site_symmetry_3
    _geom_torsion_site_symmetry_4
    _geom_torsion
    _geom_torsion_publ_flag
    O1 C1 C2 C3 . . . . -178.0(2) ?
    C6 C1 C2 C3 . . . . 1.6(4) ?
    C1 C2 C3 C4 . . . . 1.0(4) ?
    C2 C3 C4 C5 . . . . -3.0(4) ?
    C2 C3 C4 Cl1 . . . . 176.2(2) ?
    C3 C4 C5 C6 . . . . 2.3(4) ?
    Cl1 C4 C5 C6 . . . . -176.95(19) ?
    C4 C5 C6 C1 . . . . 0.4(4) ?
    C4 C5 C6 C7 . . . . -179.5(2) ?
    O1 C1 C6 C5 . . . . 177.3(2) ?
    C2 C1 C6 C5 . . . . -2.2(3) ?
    O1 C1 C6 C7 . . . . -2.8(4) ?
    C2 C1 C6 C7 . . . . 177.7(2) ?
    C9 N1 C7 C6 . . . . 179.1(2) ?
    C9 N1 C7 C8 . . . . -0.5(3) ?
    C5 C6 C7 N1 . . . . -177.2(2) ?
    C1 C6 C7 N1 . . . . 2.9(3) ?
    C5 C6 C7 C8 . . . . 2.5(3) ?
    C1 C6 C7 C8 . . . . -177.4(2) ?
    C7 N1 C9 C10 . . . . -168.1(2) ?
    C30 N4 C10 C9 . . . . -82.6(2) ?
    C20 N4 C10 C9 . . . . 143.6(2) ?
    N1 C9 C10 N4 . . . . -65.6(3) ?
    O2 C11 C12 C13 . . . . -179.5(2) ?
    C16 C11 C12 C13 . . . . 0.2(4) ?
    C11 C12 C13 C14 . . . . 0.0(4) ?
    C12 C13 C14 C15 . . . . -0.1(4) ?
    C12 C13 C14 Cl2 . . . . 177.42(19) ?
    C13 C14 C15 C16 . . . . 0.0(4) ?
    Cl2 C14 C15 C16 . . . . -177.57(18) ?
    C14 C15 C16 C11 . . . . 0.2(3) ?
    C14 C15 C16 C17 . . . . 178.3(2) ?
    O2 C11 C16 C15 . . . . 179.4(2) ?
    C12 C11 C16 C15 . . . . -0.4(3) ?
    O2 C11 C16 C17 . . . . 1.4(4) ?
    C12 C11 C16 C17 . . . . -178.4(2) ?
    C19 N2 C17 C16 . . . . 175.8(2) ?
    C19 N2 C17 C18 . . . . -3.4(4) ?
    C15 C16 C17 N2 . . . . 179.9(2) ?
    C11 C16 C17 N2 . . . . -2.1(3) ?
    C15 C16 C17 C18 . . . . -0.9(3) ?
    C11 C16 C17 C18 . . . . 177.1(2) ?
    C17 N2 C19 C20 . . . . -176.4(2) ?
    C10 N4 C20 C19 . . . . -121.4(2) ?
    C30 N4 C20 C19 . . . . 104.7(2) ?
    N2 C19 C20 N4 . . . . 170.4(2) ?
    O3 C21 C22 C23 . . . . 175.9(2) ?
    C26 C21 C22 C23 . . . . -3.4(4) ?
    C21 C22 C23 C24 . . . . 0.8(4) ?
    C22 C23 C24 C25 . . . . 2.4(4) ?
    C22 C23 C24 Cl3 . . . . -177.2(2) ?
    C23 C24 C25 C26 . . . . -2.8(4) ?
    Cl3 C24 C25 C26 . . . . 176.78(19) ?
    C24 C25 C26 C21 . . . . 0.0(4) ?
    C24 C25 C26 C27 . . . . -178.9(2) ?
    O3 C21 C26 C25 . . . . -176.3(2) ?
    C22 C21 C26 C25 . . . . 3.0(3) ?
    O3 C21 C26 C27 . . . . 2.6(3) ?
    C22 C21 C26 C27 . . . . -178.1(2) ?
    C29 N3 C27 C26 . . . . -175.5(2) ?
    C29 N3 C27 C28 . . . . 4.6(4) ?
    C25 C26 C27 N3 . . . . 176.8(2) ?
    C21 C26 C27 N3 . . . . -2.2(3) ?
    C25 C26 C27 C28 . . . . -3.3(3) ?
    C21 C26 C27 C28 . . . . 177.8(2) ?
    C27 N3 C29 C30 . . . . 109.5(3) ?
    C10 N4 C30 C29 . . . . 125.5(2) ?
    C20 N4 C30 C29 . . . . -100.7(2) ?
    N3 C29 C30 N4 . . . . -72.8(3) ?
    C36 C31 C32 C33 . . . . 0.0 ?
    C37 C31 C32 C33 . . . . -177.9(9) ?
    C31 C32 C33 C34 . . . . 0.0 ?
    C32 C33 C34 C35 . . . . 0.0 ?
    C33 C34 C35 C36 . . . . 0.0 ?
    C34 C35 C36 C31 . . . . 0.0 ?
    C32 C31 C36 C35 . . . . 0.0 ?
    C37 C31 C36 C35 . . . . 177.9(8) ?
loop_
    _geom_hbond_atom_site_label_D
    _geom_hbond_atom_site_label_H
    _geom_hbond_atom_site_label_A
    _geom_hbond_site_symmetry_A
    _geom_hbond_distance_DH
    _geom_hbond_distance_HA
    _geom_hbond_distance_DA
    _geom_hbond_angle_DHA
    _geom_hbond_publ_flag
    O1 H1o N1 . 0.850(10)
                        1.69(2) 2.486(3) 155(5) yes
    O2 H2o N2 . 0.850(10)
                        1.70(2) 2.507(3) 158(4) yes
    N3 H3n O3 . 0.890(10)
                        1.62(2) 2.474(3) 158(5) yes
