# Supplementary material for: 2-{1-[2-(Bis{2-[1-(5-chloro-2-hydroxy­phen­yl)ethyl­ideneamino]eth­yl}amino)­ethyl­iminio]eth­yl}-4-chloro­phenolate toluene hemisolvate
Source: Acta Crystallogr Sect E Struct Rep Online. 2009 Jan 28;65(Pt 2):o409. doi: 10.1107/S1600536809002906 (PMC2968323; doi:10.1107/S1600536809002906)
Supplement: Supplementary file 2 [file e-65-0o409-Isup2.hkl]

# 
# h,k,l, Fc-squared, Fo-squared, sigma(Fo-squared) and status flag 
# 
data_I
_shelx_title '  P-1' 
_shelx_refln_list_code          4 
_shelx_F_calc_maximum      266.70 
_exptl_crystal_F_000       682.00 
_reflns_d_resolution_high  0.7696 
 
loop_ 
 _symmetry_equiv_pos_as_xyz 
 'x, y, z' 
 '-x, -y, -z' 
 
_cell_length_a     7.3651 
_cell_length_b    11.1839 
_cell_length_c    20.1594 
_cell_angle_alpha 100.618 
_cell_angle_beta   97.765 
_cell_angle_gamma  98.560 
 
_shelx_F_squared_multiplier     1.000 
 
loop_ 
 _refln_index_h 
 _refln_index_k 
 _refln_index_l 
 _refln_F_squared_calc 
 _refln_F_squared_meas 
 _refln_F_squared_sigma 
 _refln_observed_status 
   1   0   0      907.83      868.80     14.87 o 
   2   0   0      923.61      906.46     12.18 o 
   3   0   0       19.51       42.68      7.63 o 
   4   0   0     2883.83     2965.69     27.49 o 
   5   0   0       45.48       48.61      6.56 o 
   6   0   0     1109.00     1123.37     24.01 o 
   7   0   0      182.09      196.05     19.76 o 
   8   0   0      408.25      443.09     29.63 o 
   9   0   0       42.21       36.55     20.32 o 
  -9   1   0        2.31       27.82     23.19 o 
  -8   1   0       45.34       40.20     15.64 o 
  -7   1   0       55.07       54.82     14.72 o 
  -6   1   0      232.76      248.32     14.20 o 
  -5   1   0      156.14      165.98     10.55 o 
  -4   1   0      344.27      333.43     11.46 o 
  -3   1   0      842.75      718.19     13.57 o 
  -2   1   0     9632.32     9991.62     63.10 o 
  -1   1   0       80.37       88.20      3.87 o 
   0   1   0     4711.26     3756.35     32.42 o 
   1   1   0      194.90      215.60      5.38 o 
   2   1   0     8266.56     8191.97     46.57 o 
   3   1   0      191.32      156.91      8.14 o 
   4   1   0     1115.76     1314.55     17.11 o 
   5   1   0       60.22       62.36      6.73 o 
   6   1   0      778.69      677.80     27.80 o 
   7   1   0        6.57       27.52     13.28 o 
   8   1   0       11.89       -4.27     13.94 o 
   9   1   0       30.01       17.59     17.06 o 
  -9   2   0       18.72       30.28     24.54 o 
  -8   2   0        0.01      -19.91     15.96 o 
  -7   2   0      237.62      269.70     15.93 o 
  -6   2   0       42.02       44.93      9.09 o 
  -5   2   0      212.72      213.38     13.74 o 
  -4   2   0      549.24      550.13     19.24 o 
  -3   2   0       25.64       24.86      5.33 o 
  -2   2   0    10557.25    10828.25     87.70 o 
  -1   2   0     2924.94     3037.42     37.14 o 
   0   2   0     5037.07     4966.41     38.60 o 
   1   2   0       37.50       70.22      4.90 o 
   2   2   0     4305.31     4320.30     40.71 o 
   3   2   0        1.08        3.12      5.46 o 
   4   2   0     3328.50     3258.40     34.52 o 
   5   2   0        0.85        3.67      5.32 o 
   6   2   0      206.41      195.23     18.97 o 
   7   2   0        8.50      -15.77     10.93 o 
   8   2   0        8.63       23.15     15.59 o 
   9   2   0       14.81       15.86     32.55 o 
  -9   3   0       35.22       42.43     25.21 o 
  -8   3   0        1.14      -10.37     17.90 o 
  -7   3   0        0.08       13.51      8.03 o 
  -6   3   0      196.13      178.69     13.49 o 
  -5   3   0      874.34      862.91     22.04 o 
  -4   3   0     4697.06     4955.15     51.75 o 
  -3   3   0        2.08       18.70     12.53 o 
  -2   3   0     2230.46     2411.55     22.82 o 
   0   3   0      867.75      844.02     11.72 o 
   1   3   0        6.00       -1.16      3.91 o 
   2   3   0     3684.54     3780.95     44.77 o 
   3   3   0      436.79      502.57     12.45 o 
   4   3   0      300.37      273.48     11.31 o 
   5   3   0       96.84      115.92     14.97 o 
   6   3   0       67.44       22.34     15.29 o 
   7   3   0        1.82       -2.40     13.10 o 
   8   3   0       38.70       19.12     23.08 o 
  -9   4   0      126.74      168.54     32.29 o 
  -8   4   0      601.63      617.73     28.57 o 
  -7   4   0       20.00       13.79      8.38 o 
  -6   4   0      153.90      160.08     14.51 o 
  -5   4   0     1499.49     1547.86     29.97 o 
  -4   4   0     1877.53     1829.97     29.99 o 
  -3   4   0      100.40       98.37      6.77 o 
  -2   4   0     4873.03     4737.50     44.05 o 
   0   4   0      526.01      464.07     10.45 o 
   1   4   0      774.28      714.52     13.78 o 
   2   4   0      199.29      133.83     16.15 o 
   3   4   0      353.68      319.50     19.13 o 
   4   4   0      186.70      156.71     14.43 o 
   5   4   0      291.13      317.49     21.38 o 
   6   4   0       11.35        7.94     12.94 o 
   7   4   0      124.17      114.74     19.15 o 
   8   4   0       46.69       46.48     18.02 o 
  -9   5   0       12.87       25.28     22.60 o 
  -8   5   0        9.17       26.42     13.03 o 
  -7   5   0       21.64       13.95     14.99 o 
  -6   5   0      241.85      241.97     18.83 o 
  -5   5   0      198.49      245.16     14.26 o 
  -4   5   0      104.73      138.00     11.06 o 
  -3   5   0      343.72      301.08     10.95 o 
  -2   5   0      340.30      480.55     14.18 o 
  -1   5   0        7.52        4.99      5.71 o 
   0   5   0      521.58      513.03     13.33 o 
   1   5   0     1418.48     1337.45     19.95 o 
   2   5   0      363.49      452.14     17.32 o 
   3   5   0      488.17      498.08     21.66 o 
   4   5   0      110.96      149.84     19.35 o 
   5   5   0        6.69       18.65     11.72 o 
   6   5   0       80.35       81.23     16.53 o 
   7   5   0       58.69       85.09     18.14 o 
   8   5   0      210.50      280.62     39.15 o 
  -9   6   0        2.66        1.34     18.79 o 
  -8   6   0      121.36      113.69     22.30 o 
  -7   6   0      136.95      104.71     21.93 o 
  -6   6   0      245.01      268.55     16.89 o 
  -5   6   0      282.56      267.40     27.15 o 
  -4   6   0      213.87      246.42     11.62 o 
  -3   6   0      117.85      105.93      8.05 o 
  -2   6   0       83.08       84.21      8.35 o 
  -1   6   0       44.21       69.55      6.34 o 
   0   6   0     1058.79     1064.87     17.96 o 
   1   6   0      205.96      238.52     15.51 o 
   2   6   0      193.40      193.14     13.97 o 
   3   6   0      204.22      208.96     17.23 o 
   4   6   0      182.71      188.60     17.59 o 
   5   6   0        4.15       -8.00     10.55 o 
   6   6   0       13.91       -2.08     12.71 o 
   7   6   0       17.91       20.09     16.38 o 
  -8   7   0       31.92       35.44     14.84 o 
  -7   7   0      308.19      324.03     32.07 o 
  -6   7   0      344.24      368.37     25.95 o 
  -5   7   0        3.74       -2.63      7.18 o 
  -4   7   0       29.31       46.05     13.26 o 
  -3   7   0       91.06      130.62      9.41 o 
  -2   7   0      461.79      443.43     22.52 o 
  -1   7   0      207.19      193.62      9.67 o 
   0   7   0        0.15        3.52      4.91 o 
   1   7   0       56.78       52.83      7.74 o 
   2   7   0      115.82      111.33     12.76 o 
   3   7   0      107.89      121.31     14.65 o 
   4   7   0        9.09       11.54     11.59 o 
   5   7   0      273.23      331.41     50.41 o 
   6   7   0      421.72      398.02     28.22 o 
   7   7   0      120.07      144.24     44.56 o 
  -8   8   0      122.90      111.34     26.55 o 
  -7   8   0        9.52       22.07     18.27 o 
  -6   8   0      213.64      196.51     26.85 o 
  -5   8   0       89.56      126.31     31.62 o 
  -4   8   0      917.52      943.53     21.52 o 
  -3   8   0      224.72      229.30     12.48 o 
  -1   8   0      905.27      808.16     17.85 o 
   0   8   0      640.51      629.22     16.50 o 
   1   8   0      183.50      197.54     10.42 o 
   2   8   0      121.03      130.08     14.37 o 
   3   8   0      884.96      827.80     28.46 o 
   4   8   0      280.73      271.67     21.42 o 
   5   8   0      392.39      422.98     27.70 o 
   6   8   0        0.03       15.17     16.45 o 
  -8   9   0       44.06       25.88     20.14 o 
  -7   9   0       20.33       21.40     20.66 o 
  -6   9   0       32.80       -9.47     16.85 o 
  -5   9   0      230.05      241.97     23.25 o 
  -4   9   0       10.12        8.37      7.24 o 
  -3   9   0        0.06        6.76      6.93 o 
  -2   9   0     1752.37     1658.72     31.42 o 
  -1   9   0      937.81      872.02     19.97 o 
   0   9   0      508.29      485.71     28.28 o 
   1   9   0      237.54      261.21     13.73 o 
   2   9   0       57.66       31.30     14.14 o 
   3   9   0       15.62       18.86     12.11 o 
   4   9   0       40.79       36.80     15.92 o 
   5   9   0      119.71      112.87     19.23 o 
   6   9   0      110.24      100.90     23.79 o 
  -7  10   0       14.48       42.66     22.67 o 
  -6  10   0       60.83       78.01     23.27 o 
  -5  10   0       64.31       40.10     12.92 o 
  -4  10   0      164.61      182.63     13.64 o 
  -3  10   0       57.32       41.67      8.94 o 
  -2  10   0        1.60        7.15      7.07 o 
  -1  10   0        7.34        2.70      8.66 o 
   0  10   0     1702.23     1666.62     37.57 o 
   1  10   0      994.13      981.16     40.53 o 
   2  10   0      625.94      597.71     21.17 o 
   3  10   0        2.72       -3.96     11.85 o 
   4  10   0        6.14        5.27     15.74 o 
   5  10   0       13.48        7.32     16.93 o 
  -7  11   0        3.48       -2.09     21.93 o 
  -6  11   0       61.51       80.99     24.98 o 
  -5  11   0        0.93        4.77     18.79 o 
  -4  11   0       88.85       73.15     11.11 o 
  -3  11   0        5.02        9.97      8.30 o 
  -2  11   0       16.32       20.29      9.04 o 
  -1  11   0       88.22       98.85     13.98 o 
   0  11   0        0.56        0.85     10.14 o 
   1  11   0      415.91      402.27     23.28 o 
   2  11   0       11.98       -8.58     16.71 o 
   3  11   0        0.02       21.25     19.61 o 
   4  11   0       95.02      109.63     28.56 o 
  -6  12   0      140.20      167.13     30.73 o 
  -5  12   0      414.92      523.90     43.55 o 
  -4  12   0      190.08      173.78     14.95 o 
  -3  12   0      796.30      802.04     24.86 o 
  -2  12   0       45.65       32.24     10.29 o 
  -1  12   0      293.72      288.41     29.75 o 
   0  12   0       34.91       16.49     12.60 o 
   1  12   0       69.38      136.92     25.06 o 
   2  12   0       32.78       84.79     24.83 o 
   3  12   0       75.56       45.27     25.13 o 
  -5  13   0       92.84       60.03     27.07 o 
  -4  13   0       29.48       34.75     24.39 o 
  -3  13   0      249.61      249.42     28.22 o 
  -2  13   0        2.89        0.24      9.75 o 
  -1  13   0      218.50      242.70     22.11 o 
   0  13   0       16.22       21.74     11.66 o 
   1  13   0       99.87       94.04     24.83 o 
   2  13   0       10.12        3.51     21.25 o 
  -3  14   0      275.25      363.36     29.79 o 
  -2  14   0        4.54       -3.79     10.73 o 
  -1  14   0      275.47      300.34     20.40 o 
   0  14   0        1.55        2.16     13.60 o 
   0 -14   1        1.54        1.72     19.02 o 
   1 -14   1      254.33      241.01     18.70 o 
   2 -14   1       19.15       18.60     11.25 o 
   3 -14   1      112.88       72.94     27.82 o 
  -2 -13   1       34.01       22.67     21.85 o 
  -1 -13   1      135.72      132.82     26.25 o 
   0 -13   1       35.93       46.78     14.34 o 
   1 -13   1      485.80      550.46     30.01 o 
   2 -13   1      139.67      120.69     18.68 o 
   3 -13   1      182.86      188.14     16.00 o 
   4 -13   1      198.41      206.73     33.26 o 
   5 -13   1       28.38       59.06     27.15 o 
  -3 -12   1      182.19      209.56     32.66 o 
  -2 -12   1        0.09       -2.91     17.82 o 
  -1 -12   1       10.48        3.80     16.11 o 
   0 -12   1       11.64       19.46     10.70 o 
   1 -12   1        2.31        5.08      8.86 o 
   2 -12   1        7.23       12.96      7.57 o 
   3 -12   1      124.78      144.57     13.69 o 
   4 -12   1       10.43       49.00     23.79 o 
   5 -12   1       13.75       33.86     22.07 o 
   6 -12   1       18.41       10.66     21.70 o 
  -4 -11   1      276.26      370.05     36.32 o 
  -3 -11   1      398.93      356.33     35.65 o 
  -2 -11   1      480.25      510.18     37.81 o 
  -1 -11   1      170.28      139.83     23.27 o 
   0 -11   1       10.82        8.20      8.93 o 
   1 -11   1      411.75      392.56     29.48 o 
   2 -11   1      135.75      162.53     16.71 o 
   3 -11   1       81.49       67.26     10.52 o 
   4 -11   1      201.78      199.35     14.15 o 
   5 -11   1        0.01       10.37     18.64 o 
   6 -11   1      124.69      119.84     28.04 o 
   7 -11   1       17.94        2.24     21.11 o 
  -5 -10   1       34.34       30.69     22.97 o 
  -4 -10   1       25.85        1.48     13.82 o 
  -3 -10   1       71.11       61.81     15.26 o 
  -2 -10   1       27.87       39.47     11.51 o 
  -1 -10   1      380.32      396.52     17.06 o 
   0 -10   1     2621.19     2434.77     45.69 o 
   1 -10   1       29.85       25.70      6.95 o 
   2 -10   1      142.48      123.76     19.15 o 
   3 -10   1      204.20      219.59     13.33 o 
   4 -10   1       61.25       39.03      9.07 o 
   5 -10   1        3.08       29.61     18.20 o 
   6 -10   1      198.69      261.46     32.52 o 
   7 -10   1       32.02       45.86     22.37 o 
  -6  -9   1      147.79      116.50     27.82 o 
  -5  -9   1        6.35       32.68     15.75 o 
  -4  -9   1      267.85      233.65     21.22 o 
  -3  -9   1      245.99      259.12     20.56 o 
  -2  -9   1        0.07       -6.78     13.98 o 
  -1  -9   1     1731.96     1624.00     28.67 o 
   0  -9   1      146.07      140.69     10.64 o 
   1  -9   1       36.65       32.68      8.12 o 
   2  -9   1      554.42      536.06     14.74 o 
   3  -9   1      184.79      225.63     12.71 o 
   4  -9   1      667.14      618.50     18.87 o 
   5  -9   1      253.87      258.05     18.12 o 
   6  -9   1      122.54      189.72     28.19 o 
   7  -9   1       13.20       14.47     19.09 o 
   8  -9   1      262.92      281.45     34.68 o 
  -6  -8   1       54.09       78.28     23.23 o 
  -5  -8   1       71.68       60.92     16.20 o 
  -4  -8   1        8.39       18.93     11.92 o 
  -3  -8   1      177.12      213.58     31.55 o 
  -2  -8   1        8.39       12.97     10.15 o 
  -1  -8   1      183.45      158.95     13.30 o 
   0  -8   1      538.07      513.83     15.40 o 
   1  -8   1        9.04       -0.85      5.42 o 
   2  -8   1       16.03       29.64     12.35 o 
   3  -8   1      191.06      187.61     11.18 o 
   4  -8   1        1.79       11.19      6.51 o 
   5  -8   1      675.44      704.29     23.68 o 
   6  -8   1      258.10      377.51     34.08 o 
   7  -8   1       16.06       20.43     18.79 o 
   8  -8   1       36.17       26.10     19.54 o 
  -7  -7   1       12.20       23.76     16.73 o 
  -6  -7   1      185.66      176.27     21.70 o 
  -5  -7   1      112.75      154.72     30.87 o 
  -4  -7   1      234.93      209.40     19.18 o 
  -3  -7   1       61.42       55.49     12.39 o 
  -2  -7   1     1133.26     1033.89     27.57 o 
  -1  -7   1      292.45      304.53     13.03 o 
   0  -7   1      474.36      418.49     13.11 o 
   1  -7   1       20.62       33.16      5.74 o 
   2  -7   1      288.01      276.72     11.74 o 
   3  -7   1        2.98        4.12      5.30 o 
   4  -7   1      180.72      203.27     10.86 o 
   5  -7   1       96.73       66.31     10.87 o 
   6  -7   1      396.55      397.64     33.48 o 
   7  -7   1       18.56        8.20     15.81 o 
   8  -7   1      426.28      381.01     36.39 o 
  -7  -6   1       27.64       50.91     17.51 o 
  -6  -6   1      234.87      233.27     22.26 o 
  -5  -6   1      459.62      432.94     47.62 o 
  -4  -6   1       16.70       40.84     12.46 o 
  -3  -6   1        2.41       -1.17     15.44 o 
  -2  -6   1      274.71      298.01     16.17 o 
  -1  -6   1        1.28        8.10      5.48 o 
   0  -6   1     2039.52     2307.72     26.69 o 
   2  -6   1     2608.43     2663.06     29.36 o 
   3  -6   1       47.52       73.11      6.89 o 
   4  -6   1      636.63      626.56     17.62 o 
   5  -6   1        1.00        2.73      7.40 o 
   6  -6   1      213.09      216.42     25.51 o 
   7  -6   1       93.20       84.72     21.03 o 
   8  -6   1      428.27      393.15     27.97 o 
   9  -6   1        0.20       -7.08     21.11 o 
  -8  -5   1       17.41        0.24     17.49 o 
  -7  -5   1        0.36       -0.88     13.62 o 
  -6  -5   1       40.61       32.96     24.72 o 
  -5  -5   1      162.73      198.20     22.52 o 
  -4  -5   1      229.62      221.34     29.35 o 
  -3  -5   1      461.68      470.75     19.89 o 
  -2  -5   1       29.88       50.86      9.12 o 
  -1  -5   1      163.49      156.39      8.68 o 
   0  -5   1      234.15      192.21     16.67 o 
   1  -5   1      164.24      146.39     34.98 o 
   2  -5   1     3899.63     4094.08     35.63 o 
   3  -5   1        0.90       -1.90      6.02 o 
   4  -5   1      275.53      218.28     18.16 o 
   5  -5   1        0.28       -1.47      6.59 o 
   6  -5   1        0.57        4.84     15.44 o 
   7  -5   1      166.44      154.22     23.12 o 
   8  -5   1       98.45      116.22     17.64 o 
   9  -5   1        2.39      -12.23     19.39 o 
  -8  -4   1        6.55       22.83     15.84 o 
  -7  -4   1        4.04       -3.24     27.37 o 
  -6  -4   1        1.59        8.75     12.94 o 
  -5  -4   1      143.45      186.14     17.67 o 
  -4  -4   1      247.25      265.40     40.98 o 
  -3  -4   1      449.90      478.20     40.61 o 
  -2  -4   1     1976.54     2077.52     41.35 o 
  -1  -4   1      428.25      331.40     10.40 o 
   0  -4   1     6558.65     6628.42     56.13 o 
   1  -4   1      748.51      644.23     13.51 o 
   2  -4   1     3397.14     3453.63     29.65 o 
   3  -4   1      359.72      436.24     11.08 o 
   4  -4   1     2070.44     2104.48     35.27 o 
   5  -4   1      199.22      176.63     12.13 o 
   6  -4   1     1866.82     1942.35     42.73 o 
   7  -4   1      531.81      575.06     34.83 o 
   8  -4   1       59.80       63.22     20.17 o 
   9  -4   1       78.65      121.63     29.23 o 
  -8  -3   1        1.12      -23.94     15.96 o 
  -7  -3   1        5.39       -0.42     11.92 o 
  -6  -3   1     1362.50     1392.99     39.83 o 
  -5  -3   1      279.73      337.22     20.42 o 
  -4  -3   1     3403.16     3346.39     51.42 o 
  -3  -3   1      169.40      173.50     18.05 o 
  -2  -3   1     3886.37     3938.69     56.01 o 
  -1  -3   1      228.51      260.61     16.07 o 
   0  -3   1     4214.12     4029.54     36.30 o 
   1  -3   1       60.55       66.32      4.51 o 
   2  -3   1     1141.73     1198.01     14.64 o 
   3  -3   1      385.56      346.83     12.60 o 
   4  -3   1     3481.24     3534.07     41.26 o 
   5  -3   1       89.36       58.91     13.09 o 
   6  -3   1     1337.09     1423.72     30.25 o 
   7  -3   1      582.53      599.89     20.07 o 
   8  -3   1        6.85       12.90     18.57 o 
   9  -3   1       48.50       63.91     27.22 o 
  -9  -2   1       11.20       33.25     17.90 o 
  -8  -2   1        0.78       -4.82     13.67 o 
  -7  -2   1        2.09        2.86     12.65 o 
  -6  -2   1      550.35      524.25     25.56 o 
  -5  -2   1       15.36       12.90      5.11 o 
  -4  -2   1      858.15      891.27     17.78 o 
  -3  -2   1     7034.31     7250.63     53.94 o 
  -2  -2   1      779.24      727.50     17.71 o 
  -1  -2   1     2519.13     2335.21     27.40 o 
   0  -2   1     4115.04     3931.57     32.56 o 
   1  -2   1      122.77      167.80      4.82 o 
   2  -2   1    10371.70    10269.50     63.63 o 
   3  -2   1      293.01      296.53     19.87 o 
   4  -2   1     2498.03     2781.85     38.69 o 
   5  -2   1      168.36      227.80     19.48 o 
   6  -2   1        0.03        1.16      7.30 o 
   7  -2   1        2.36       -4.43     18.46 o 
   8  -2   1      223.68      230.66     33.19 o 
   9  -2   1       10.00       15.66     23.57 o 
  -9  -1   1       28.69       53.41     18.86 o 
  -8  -1   1        4.55        9.96     14.57 o 
  -7  -1   1       58.70       47.74     14.13 o 
  -6  -1   1     1814.92     1884.89     43.53 o 
  -5  -1   1      107.79      154.19      9.80 o 
  -4  -1   1        7.93       10.80      4.32 o 
  -3  -1   1      482.50      475.92     11.12 o 
  -2  -1   1    71130.13    73916.95    357.35 o 
  -1  -1   1      143.88      126.14      6.60 o 
   1  -1   1      717.23      697.70     11.78 o 
   2  -1   1    35836.53    37298.77    205.35 o 
   3  -1   1     1904.37     1906.95     22.48 o 
   4  -1   1     2627.13     2807.79     31.09 o 
   5  -1   1      525.85      551.07     14.28 o 
   6  -1   1      472.65      462.68     17.41 o 
   7  -1   1       43.44       51.53     14.33 o 
   8  -1   1      299.35      299.37     42.96 o 
   9  -1   1      150.01      170.85     34.45 o 
  -9   0   1       19.55       12.55     16.22 o 
  -8   0   1        6.56       -0.81     13.56 o 
  -7   0   1       19.87       19.39     18.57 o 
  -6   0   1       14.70        4.58      8.43 o 
  -5   0   1      301.10      361.83     13.66 o 
  -4   0   1      487.89      417.35     12.52 o 
  -3   0   1      392.53      431.91     16.67 o 
  -2   0   1       32.08       34.15      3.85 o 
  -1   0   1      279.59      320.56      7.46 o 
   0   0   1     2075.75       -0.34      0.25 o 
   1   0   1      454.21      447.53      6.90 o 
   2   0   1     7564.63     8009.30     63.31 o 
   3   0   1        3.39        7.27      7.15 o 
   4   0   1        9.76        7.17      4.62 o 
   5   0   1      504.02      447.14     12.67 o 
   6   0   1        5.46       -5.42      6.35 o 
   7   0   1       83.98      104.00     16.71 o 
   8   0   1      268.19      280.31     25.53 o 
   9   0   1        0.35       38.90     17.94 o 
  -9   1   1       70.34       74.23     19.14 o 
  -8   1   1       90.24      145.55     20.11 o 
  -7   1   1       76.56       72.13     14.97 o 
  -6   1   1      696.04      640.57     19.09 o 
  -5   1   1      152.59      162.19     10.35 o 
  -4   1   1      279.27      237.85     10.52 o 
  -3   1   1      757.89      700.66     29.31 o 
  -2   1   1      372.99      413.54     11.39 o 
  -1   1   1      283.27      272.87      9.47 o 
   0   1   1     4374.33     3982.12     22.64 o 
   1   1   1     9379.51     9576.25     60.99 o 
   2   1   1      270.11      290.38      7.25 o 
   3   1   1     1823.97     1839.65     18.92 o 
   4   1   1      297.77      275.02      9.29 o 
   5   1   1      337.01      396.58     11.95 o 
   6   1   1       51.70       47.77     12.89 o 
   7   1   1        0.57       10.98     12.87 o 
   8   1   1      216.66      199.50     23.04 o 
   9   1   1        2.19       -9.84     15.76 o 
  -9   2   1        0.01        2.76     20.14 o 
  -8   2   1       69.26       65.57     12.22 o 
  -7   2   1      201.83      236.65     16.52 o 
  -6   2   1       11.17        6.19      7.39 o 
  -5   2   1        5.86        1.41      6.12 o 
  -4   2   1      703.56      595.61     17.92 o 
  -3   2   1       89.52      129.95      7.12 o 
  -2   2   1     1413.66     1392.43     36.43 o 
  -1   2   1     1037.16     1102.37     37.62 o 
   0   2   1      868.61      869.02     12.30 o 
   1   2   1     5185.57     4950.47     36.00 o 
   2   2   1      973.54     1044.91     15.17 o 
   3   2   1      402.61      450.83     15.02 o 
   4   2   1        0.90        1.63      4.50 o 
   5   2   1       15.39       11.97      7.66 o 
   6   2   1       19.06       23.67     24.72 o 
   7   2   1       45.14       50.35     14.86 o 
   8   2   1        2.85        9.53     14.01 o 
  -9   3   1       40.49       26.47     22.60 o 
  -8   3   1      336.70      310.46     36.39 o 
  -7   3   1      545.00      563.61     21.47 o 
  -6   3   1     2183.48     2201.84     28.90 o 
  -5   3   1        0.35       -3.68      5.55 o 
  -4   3   1     2040.48     2094.86     31.50 o 
  -3   3   1      153.84      194.70     11.06 o 
  -2   3   1     1918.50     1688.81     22.57 o 
  -1   3   1      808.53      856.00     15.17 o 
   0   3   1    14099.70    14004.51     74.20 o 
   1   3   1      518.66      397.53     18.64 o 
   2   3   1      817.77      785.65     39.90 o 
   3   3   1      162.69      167.17      9.31 o 
   4   3   1      126.96      152.36      7.74 o 
   5   3   1      534.51      527.58     24.18 o 
   6   3   1       56.42       69.64     15.19 o 
   7   3   1      816.24      816.79     34.26 o 
   8   3   1       82.02       63.41     17.60 o 
  -9   4   1        2.83        5.52     20.28 o 
  -8   4   1        0.31       -3.64     10.80 o 
  -7   4   1       10.61       -0.11      8.36 o 
  -6   4   1       11.03       22.65      9.10 o 
  -5   4   1      121.40      135.92     25.95 o 
  -4   4   1      465.37      541.92     17.66 o 
  -3   4   1      131.40      146.77      8.11 o 
  -2   4   1       67.21       73.23      9.92 o 
  -1   4   1      770.46      781.20     16.23 o 
   0   4   1      287.90      296.44      7.63 o 
   1   4   1        1.52        6.54      4.35 o 
   2   4   1      177.28      193.16     12.41 o 
   3   4   1     1078.78     1052.10     26.42 o 
   4   4   1        6.95       -2.98     11.92 o 
   5   4   1      131.92      129.09     16.00 o 
   6   4   1      108.19      115.63     17.43 o 
   7   4   1       69.40       72.81     17.80 o 
   8   4   1      118.57       96.54     19.97 o 
  -9   5   1       44.11       96.43     27.44 o 
  -8   5   1        1.41        3.72     11.67 o 
  -7   5   1       15.77        7.32      6.44 o 
  -6   5   1       32.29       19.18      9.57 o 
  -5   5   1        0.47       -9.67      6.44 o 
  -4   5   1      403.76      343.82     15.68 o 
  -3   5   1        1.24        6.03      5.01 o 
  -1   5   1     2314.70     2320.90     24.00 o 
   0   5   1       29.33       32.47      5.09 o 
   1   5   1       50.36       44.63      6.05 o 
   2   5   1       25.94       24.92      6.40 o 
   3   5   1        4.10        8.09      8.35 o 
   4   5   1      240.60      227.48     17.74 o 
   5   5   1       33.50       21.38     15.21 o 
   6   5   1        6.67       13.19     12.75 o 
   7   5   1        3.07       18.03     15.42 o 
   8   5   1       61.12       53.62     18.84 o 
  -9   6   1      207.09      131.11     27.97 o 
  -8   6   1       59.97       59.83     14.51 o 
  -7   6   1       18.26       39.23     17.45 o 
  -6   6   1        0.04       -9.22     14.84 o 
  -5   6   1       34.00       45.41     11.34 o 
  -4   6   1      478.96      475.42     14.90 o 
  -3   6   1      119.45      117.64      9.80 o 
  -2   6   1        2.67        2.89      4.92 o 
  -1   6   1       58.07       66.90      7.49 o 
   0   6   1     1235.76     1328.49     19.74 o 
   1   6   1     1904.15     1946.66     25.72 o 
   2   6   1        0.00       -5.75      5.95 o 
   3   6   1      187.86      239.60     17.12 o 
   4   6   1      152.58      151.98     16.47 o 
   5   6   1       41.32       60.12     14.73 o 
   6   6   1       35.29       39.87     15.68 o 
   7   6   1      146.35      156.13     37.85 o 
  -8   7   1      147.21      138.69     18.65 o 
  -7   7   1       47.70       49.37     19.54 o 
  -6   7   1     1331.19     1315.89     34.86 o 
  -5   7   1       79.36       75.82     11.73 o 
  -4   7   1      474.22      394.56     19.29 o 
  -3   7   1     1157.10     1143.49     25.47 o 
  -2   7   1      885.72      955.15     23.09 o 
  -1   7   1      589.47      577.78     14.26 o 
   0   7   1      175.26      168.45      9.57 o 
   1   7   1     1047.17     1004.73     17.59 o 
   2   7   1       47.18       42.53      8.46 o 
   3   7   1     1134.37     1166.09     32.13 o 
   4   7   1       18.71       14.31     11.68 o 
   5   7   1      277.02      275.45     38.41 o 
   6   7   1        0.75        3.47     14.02 o 
   7   7   1       92.97       66.73     19.27 o 
  -8   8   1       23.23       20.36     20.66 o 
  -7   8   1      118.87      148.48     26.62 o 
  -6   8   1       33.08       33.28     10.92 o 
  -5   8   1       28.24       19.03      7.65 o 
  -4   8   1     1020.23      980.74     22.47 o 
  -3   8   1      772.48      725.13     22.11 o 
  -2   8   1      285.95      317.18     12.60 o 
  -1   8   1     1341.30     1281.89     39.13 o 
   0   8   1       74.82       95.65      8.68 o 
   1   8   1      216.71      198.53     11.24 o 
   2   8   1      286.09      282.30     14.99 o 
   3   8   1      190.96      167.27     16.59 o 
   4   8   1      113.76      141.75     25.13 o 
   5   8   1       70.68       66.93     16.25 o 
   6   8   1        0.10       20.90     39.15 o 
  -8   9   1       36.61       47.13     22.82 o 
  -7   9   1      110.36      157.13     28.64 o 
  -6   9   1       47.65       70.10     22.52 o 
  -5   9   1        0.33       -8.73      7.17 o 
  -4   9   1       77.49       77.66     10.11 o 
  -3   9   1      368.90      321.71     51.21 o 
  -2   9   1     2396.95     2305.03     40.78 o 
  -1   9   1      811.38      775.73     18.69 o 
   0   9   1      464.36      428.25     15.55 o 
   1   9   1        2.43       -2.93      6.70 o 
   2   9   1       29.33       32.86     10.54 o 
   3   9   1        8.82       -7.00      9.97 o 
   4   9   1        7.57      -10.07     11.60 o 
   5   9   1       45.06       56.40     16.47 o 
   6   9   1        9.60       24.72     17.30 o 
  -7  10   1       19.78        7.16     19.61 o 
  -6  10   1      128.21      129.84     25.95 o 
  -5  10   1       29.49       35.84      9.73 o 
  -4  10   1      164.43      188.05     13.90 o 
  -3  10   1        0.64        6.17      6.35 o 
  -2  10   1        9.00        4.81      8.41 o 
  -1  10   1      357.86      330.13     19.38 o 
   0  10   1      150.46      140.36     15.26 o 
   1  10   1      165.28      162.22     16.58 o 
   2  10   1       51.08       49.07     19.32 o 
   3  10   1        2.13        3.45     11.47 o 
   4  10   1        2.38        3.65     17.15 o 
   5  10   1        4.14       -9.99     18.20 o 
  -7  11   1      148.11      116.79     29.08 o 
  -6  11   1      221.42      205.46     31.25 o 
  -5  11   1      440.01      473.19     26.63 o 
  -4  11   1      131.72      151.08     13.67 o 
  -3  11   1      685.59      663.65     43.85 o 
  -2  11   1      281.47      239.77     20.02 o 
  -1  11   1      173.69      195.20     30.54 o 
   0  11   1        0.17       24.59     11.25 o 
   1  11   1      103.61       97.40     15.39 o 
   2  11   1       73.01       86.81     23.49 o 
   3  11   1      335.22      361.55     37.06 o 
   4  11   1       39.15       30.87     24.16 o 
  -6  12   1       20.83       45.64     24.01 o 
  -5  12   1      371.21      413.00     40.64 o 
  -4  12   1        7.70       15.16     10.11 o 
  -3  12   1      175.63      176.76     19.43 o 
  -2  12   1       77.63       96.93     12.90 o 
  -1  12   1      215.61      214.26     18.90 o 
   0  12   1        9.18       15.26     18.49 o 
   1  12   1        6.19        2.01     12.10 o 
   2  12   1      147.21      119.84     26.85 o 
   3  12   1      139.13       99.86     28.26 o 
  -5  13   1      103.58      163.92     32.66 o 
  -4  13   1       96.81      109.80     21.63 o 
  -3  13   1      152.29      131.16     14.59 o 
  -2  13   1        5.54      -12.27      9.61 o 
  -1  13   1        2.67       -5.48      9.90 o 
   0  13   1        1.10        0.37     14.09 o 
   1  13   1      124.72      184.35     30.95 o 
   2  13   1       23.93       31.25     24.16 o 
  -3  14   1       15.73       10.31     11.38 o 
  -2  14   1       22.90       33.13     12.76 o 
  -1  14   1        1.86        3.45     11.66 o 
   0 -14   2       20.45       -4.10     17.45 o 
   1 -14   2      201.93      247.93     24.50 o 
   2 -14   2       29.30       18.78     10.89 o 
   3 -14   2        3.54       21.63     23.42 o 
  -2 -13   2        0.82       -1.86     19.61 o 
  -1 -13   2       17.18       25.58     19.91 o 
   0 -13   2        5.09       27.00     18.05 o 
   1 -13   2        0.56       16.48     10.42 o 
   2 -13   2        0.03       -4.26     12.97 o 
   3 -13   2       25.20       39.00     23.79 o 
   4 -13   2        1.39       17.60     21.40 o 
   5 -13   2        0.04        0.89     21.11 o 
  -3 -12   2      446.19      469.46     42.43 o 
  -2 -12   2        2.67      -11.63     16.18 o 
  -1 -12   2      116.51       99.26     22.60 o 
   0 -12   2        5.64        4.73      9.12 o 
   1 -12   2      208.65      178.29     22.72 o 
   2 -12   2      154.65      168.05     13.96 o 
   3 -12   2      196.70      239.01     28.30 o 
   4 -12   2      359.51      381.23     37.81 o 
   5 -12   2        8.63        2.46     18.79 o 
   6 -12   2      395.59      443.73     43.93 o 
  -4 -11   2      102.63      112.63     20.10 o 
  -3 -11   2      570.28      591.84     32.37 o 
  -2 -11   2     1599.92     1557.91     40.20 o 
  -1 -11   2       42.44       40.00     11.70 o 
   0 -11   2       26.83       27.66      7.83 o 
   1 -11   2       58.72       60.67     10.07 o 
   2 -11   2      260.19      283.63     15.42 o 
   3 -11   2        8.15       -5.82      7.46 o 
   4 -11   2      287.26      340.74     34.53 o 
   5 -11   2       27.77       25.58     20.21 o 
   6 -11   2      117.10      109.33     26.92 o 
   7 -11   2       76.93       71.00     26.70 o 
  -5 -10   2        0.57       -2.49     14.90 o 
  -4 -10   2       20.30       40.35     15.03 o 
  -3 -10   2      222.97      261.81     23.27 o 
  -2 -10   2        0.29       -1.72     12.60 o 
  -1 -10   2      129.56       92.93     13.19 o 
   0 -10   2       17.45       20.71      7.03 o 
   1 -10   2      235.21      266.89     12.13 o 
   2 -10   2      197.43      220.99     11.34 o 
   3 -10   2       36.76       42.01      8.65 o 
   4 -10   2      164.47      202.39     13.17 o 
   5 -10   2       45.62       52.43     21.11 o 
   6 -10   2      813.96      789.09     48.18 o 
   7 -10   2        0.01      -24.16     16.11 o 
  -6  -9   2        0.18       -5.52     15.53 o 
  -5  -9   2       17.84       23.25     14.55 o 
  -4  -9   2       36.31        9.15     12.56 o 
  -3  -9   2       76.65       73.26     22.97 o 
  -2  -9   2      114.43      113.74     14.88 o 
  -1  -9   2       32.72       23.32     10.59 o 
   0  -9   2       47.74       40.94      7.16 o 
   1  -9   2      258.50      207.37     21.26 o 
   2  -9   2       16.56       10.92      7.19 o 
   3  -9   2       19.19       32.32     10.66 o 
   4  -9   2      115.20      130.25     10.74 o 
   5  -9   2        8.31       23.42     18.20 o 
   6  -9   2        9.68       25.51     18.94 o 
   7  -9   2       42.09       18.87     19.91 o 
   8  -9   2      101.46      118.95     27.07 o 
  -6  -8   2      172.50      161.37     56.72 o 
  -5  -8   2       23.54       15.31     13.34 o 
  -4  -8   2      717.75      709.74     29.47 o 
  -3  -8   2      351.57      381.32     21.94 o 
  -2  -8   2      261.53      269.48     18.20 o 
  -1  -8   2      230.25      246.21     24.61 o 
   0  -8   2      971.50      909.72     19.59 o 
   1  -8   2      254.58      247.95     12.15 o 
   2  -8   2      434.22      341.62     16.13 o 
   3  -8   2        0.05       -1.40      6.50 o 
   4  -8   2      279.38      254.27     12.37 o 
   5  -8   2      179.08      153.33     23.86 o 
   6  -8   2      304.59      306.14     31.62 o 
   7  -8   2      101.12       98.66     23.19 o 
   8  -8   2      147.82      118.65     26.47 o 
  -7  -7   2      112.39       89.03     28.49 o 
  -6  -7   2       42.36       51.92     16.52 o 
  -5  -7   2       68.66       68.52     48.51 o 
  -4  -7   2       79.77      107.46     15.57 o 
  -3  -7   2       15.71       27.84     11.56 o 
  -2  -7   2      340.60      368.92     32.25 o 
  -1  -7   2      225.30      281.25     15.22 o 
   0  -7   2     1533.47     1518.93     23.03 o 
   1  -7   2        9.29        7.88      4.37 o 
   2  -7   2     2741.32     2875.50     32.33 o 
   3  -7   2      593.85      518.14     15.67 o 
   4  -7   2      546.65      467.78     14.30 o 
   5  -7   2      134.92      157.88     12.91 o 
   6  -7   2      751.84      845.92     43.78 o 
   7  -7   2       54.75       46.09     19.91 o 
   8  -7   2      158.03      171.30     27.97 o 
  -7  -6   2        0.69       19.90     15.48 o 
  -6  -6   2        0.18       14.08     13.60 o 
  -5  -6   2       78.66       95.83     15.79 o 
  -4  -6   2       80.64       76.46     13.90 o 
  -3  -6   2      344.06      337.82     33.22 o 
  -2  -6   2     1134.84     1082.02     49.00 o 
  -1  -6   2      305.69      302.79     11.89 o 
   0  -6   2      112.33      114.29      9.38 o 
   1  -6   2      759.35      687.35     14.50 o 
   2  -6   2       84.03      122.94      7.56 o 
   3  -6   2      373.66      422.94     12.31 o 
   4  -6   2     1114.97     1006.93     35.57 o 
   5  -6   2       61.85       89.84     10.81 o 
   6  -6   2      145.45      173.54     23.42 o 
   7  -6   2       57.84       42.96     17.97 o 
   8  -6   2      278.09      250.73     30.95 o 
   9  -6   2       36.59       55.26     25.21 o 
  -8  -5   2        9.08       19.66     16.80 o 
  -7  -5   2       88.88       90.55     18.26 o 
  -6  -5   2       56.99       49.60     14.71 o 
  -5  -5   2      223.09      265.39     20.50 o 
  -4  -5   2       11.18       25.82     18.42 o 
  -3  -5   2        3.24        4.51     24.35 o 
  -2  -5   2      801.01      811.96     22.19 o 
  -1  -5   2      241.94      290.36     17.79 o 
   0  -5   2     6161.92     6142.86     56.32 o 
   1  -5   2     3135.35     3304.54     29.93 o 
   2  -5   2      844.27      896.34     14.92 o 
   3  -5   2      934.64      853.13     20.02 o 
   4  -5   2      689.06      715.87     27.33 o 
   5  -5   2      183.48      207.52     13.05 o 
   6  -5   2     1522.00     1616.22     53.40 o 
   7  -5   2      772.78      719.96     39.97 o 
   8  -5   2     1358.32     1334.58     41.67 o 
   9  -5   2        0.91       10.74     22.07 o 
  -8  -4   2      408.90      392.94     30.67 o 
  -7  -4   2       82.34      106.20     18.98 o 
  -6  -4   2      169.81      199.26     19.91 o 
  -5  -4   2      395.33      375.74     26.47 o 
  -4  -4   2      334.66      352.80     19.14 o 
  -3  -4   2      300.12      301.54     15.98 o 
  -2  -4   2     5382.72     5232.81     57.96 o 
  -1  -4   2     1055.51     1079.08     21.25 o 
   0  -4   2      995.93     1029.73     17.98 o 
   1  -4   2     4661.89     4879.89     35.96 o 
   2  -4   2      950.98      870.55     13.88 o 
   3  -4   2     1716.46     1884.48     26.53 o 
   4  -4   2     4210.20     4605.48     49.26 o 
   5  -4   2     1096.80     1184.80     25.26 o 
   6  -4   2      423.21      373.08     19.61 o 
   7  -4   2      272.04      268.85     26.85 o 
   8  -4   2      100.91      115.40     21.74 o 
   9  -4   2       36.80       27.74     24.01 o 
  -8  -3   2        2.86        6.93     15.00 o 
  -7  -3   2        0.27        3.57     16.15 o 
  -6  -3   2     1730.24     1648.77     42.72 o 
  -5  -3   2     1455.97     1380.78     35.66 o 
  -4  -3   2        1.24        5.11      8.56 o 
  -3  -3   2        6.74       -6.90      6.70 o 
  -2  -3   2       13.47       24.10      9.96 o 
  -1  -3   2      522.86      546.56     40.23 o 
   0  -3   2     3268.24     3185.76     25.68 o 
   1  -3   2      129.00      171.78      6.13 o 
   2  -3   2      474.97      509.14      9.60 o 
   3  -3   2      638.47      602.79     12.81 o 
   4  -3   2     1672.68     1734.16     24.27 o 
   5  -3   2       27.18       29.82      6.88 o 
   6  -3   2      559.95      558.51     20.40 o 
   7  -3   2        0.36        0.31     10.27 o 
   8  -3   2      106.85       96.58     26.47 o 
   9  -3   2       48.71       58.69     26.47 o 
  -9  -2   2       41.05       31.51     23.45 o 
  -8  -2   2       15.17        9.32     14.69 o 
  -7  -2   2       11.16        4.49     12.66 o 
  -6  -2   2      195.13      236.29     20.24 o 
  -5  -2   2      156.11      127.16     18.03 o 
  -4  -2   2    15674.19    16131.81    141.35 o 
  -3  -2   2       78.55      104.63     10.63 o 
  -2  -2   2     1166.19     1249.69     26.29 o 
  -1  -2   2       87.06      143.20     12.94 o 
   1  -2   2      316.05      339.31      5.39 o 
   2  -2   2    13946.08    13911.43     82.38 o 
   3  -2   2      513.80      558.00     16.44 o 
   4  -2   2     3240.53     3072.85     41.16 o 
   5  -2   2      395.72      405.47     33.34 o 
   6  -2   2       62.93       93.86     15.25 o 
   7  -2   2      229.64      217.06     27.71 o 
   8  -2   2       79.54       82.26     24.98 o 
   9  -2   2        3.66       -0.30     21.40 o 
  -9  -1   2       49.16       60.70     19.19 o 
  -8  -1   2        2.83       29.13     15.03 o 
  -7  -1   2        0.50        2.09     11.97 o 
  -6  -1   2      191.57      179.04     17.61 o 
  -5  -1   2       33.46       28.18      6.40 o 
  -4  -1   2      305.87      347.54     10.92 o 
  -3  -1   2      331.76      297.66     10.61 o 
  -2  -1   2    35916.16    36785.63    258.50 o 
  -1  -1   2     3669.38     3378.13     32.70 o 
   0  -1   2     1790.28     1771.71     24.24 o 
   1  -1   2      441.86      448.34     10.28 o 
   2  -1   2     1427.72     1554.03     56.01 o 
   3  -1   2      369.16      457.71     13.19 o 
   4  -1   2      121.49      133.91      8.98 o 
   5  -1   2      803.58      838.47     19.16 o 
   6  -1   2       37.33       43.64      7.97 o 
   7  -1   2      499.99      465.17     19.36 o 
   8  -1   2      330.56      339.40     39.23 o 
   9  -1   2      222.38      266.01     39.82 o 
  -9   0   2       14.54       13.19     16.21 o 
  -8   0   2      145.70      114.50     43.70 o 
  -7   0   2       42.66       24.95     23.04 o 
  -6   0   2      872.94      884.77     20.97 o 
  -5   0   2       12.49        4.00      5.74 o 
  -4   0   2     4832.87     4561.21     50.38 o 
  -3   0   2        3.96        5.97      4.19 o 
  -2   0   2     1738.73     1944.94     19.20 o 
   0   0   2      158.50      154.54      3.23 o 
   1   0   2     8439.40     8704.11     53.67 o 
   2   0   2       81.46       90.79      9.06 o 
   3   0   2      452.54      414.18     11.06 o 
   4   0   2      737.80      685.98     15.17 o 
   5   0   2      520.76      513.13     13.86 o 
   6   0   2      299.58      334.15     13.53 o 
   7   0   2       98.62       96.33     28.56 o 
   8   0   2        0.14       11.73     14.71 o 
   9   0   2       10.15       -4.47     22.52 o 
  -9   1   2       66.02       88.09     19.69 o 
  -8   1   2      158.87      160.18     20.57 o 
  -7   1   2        1.50        6.66     10.97 o 
  -6   1   2       13.94       17.90      7.58 o 
  -5   1   2       76.45       83.44      8.42 o 
  -4   1   2      480.70      542.18     14.06 o 
  -3   1   2       45.91       29.56      5.15 o 
  -2   1   2     1375.87     1281.43     77.82 o 
  -1   1   2     2506.90     2395.91     16.09 o 
   0   1   2     1820.99     1808.18     14.46 o 
   1   1   2     5428.49     5167.99     34.62 o 
   2   1   2      685.86      616.74     11.31 o 
   3   1   2      331.72      335.80      9.28 o 
   4   1   2       66.33       72.57      6.44 o 
   5   1   2      202.38      203.55     14.36 o 
   6   1   2      144.22      130.37     11.39 o 
   7   1   2       29.95       39.29     13.92 o 
   8   1   2      121.16      122.96     20.17 o 
   9   1   2        0.38       -7.90     37.40 o 
  -9   2   2      221.22      242.12     25.08 o 
  -8   2   2      330.31      308.70     18.90 o 
  -7   2   2        0.12       -1.32      7.97 o 
  -6   2   2     1790.33     1795.73     30.58 o 
  -5   2   2        8.45       -0.83      5.90 o 
  -4   2   2     1220.47     1263.56     35.86 o 
  -3   2   2      251.73      244.25      9.24 o 
  -2   2   2     1895.63     1945.85     19.30 o 
  -1   2   2       81.99       81.41      6.67 o 
   0   2   2      676.73      624.89      7.29 o 
   1   2   2     5948.59     5786.11     40.64 o 
   2   2   2      664.75      670.83     13.10 o 
   3   2   2     1358.00     1371.33     18.07 o 
   4   2   2      251.04      265.45      9.75 o 
   5   2   2      828.54      783.62     24.68 o 
   6   2   2      526.51      513.36     29.61 o 
   7   2   2        9.42        0.77     18.23 o 
   8   2   2       31.37       15.22     15.27 o 
  -9   3   2       28.66       54.22     24.98 o 
  -8   3   2        0.23        2.43     11.21 o 
  -7   3   2       27.01       20.82      7.41 o 
  -6   3   2      625.53      694.82     30.60 o 
  -5   3   2        0.13        1.26      4.24 o 
  -4   3   2       64.06       61.89      6.86 o 
  -3   3   2      746.55      760.60     24.24 o 
  -2   3   2      125.22      124.69      8.01 o 
  -1   3   2      320.46      366.36     11.28 o 
   0   3   2      211.39      233.55      5.98 o 
   1   3   2     5486.04     5084.64     38.94 o 
   2   3   2      618.06      582.63     13.45 o 
   3   3   2     1497.86     1332.45     24.82 o 
   4   3   2      127.87      115.95     16.08 o 
   5   3   2      389.91      358.92     15.01 o 
   6   3   2       22.41       16.40     12.15 o 
   7   3   2      147.45      141.29     19.60 o 
   8   3   2      181.95      171.13     23.78 o 
  -9   4   2        0.64       16.11     22.07 o 
  -8   4   2       87.34      118.28     25.73 o 
  -7   4   2       13.92       13.38      8.05 o 
  -6   4   2       46.73       34.11     10.70 o 
  -5   4   2       28.25       50.66     10.11 o 
  -4   4   2        4.72        2.00      6.24 o 
  -3   4   2     1405.02     1507.86     35.05 o 
  -2   4   2      294.31      352.38     12.73 o 
  -1   4   2       14.52       13.02      3.78 o 
   0   4   2      602.44      650.67     10.03 o 
   1   4   2      340.69      279.91     14.11 o 
   2   4   2      718.59      744.36     16.04 o 
   3   4   2       49.44       46.23      9.70 o 
   4   4   2        3.41       -4.63      6.47 o 
   5   4   2        0.94       -3.64      9.89 o 
   6   4   2       36.52       31.99     13.84 o 
   7   4   2       49.11       42.12     38.41 o 
   8   4   2       67.58       71.10     19.70 o 
  -9   5   2        6.95        6.19     19.84 o 
  -8   5   2        8.97        6.31      9.97 o 
  -7   5   2        0.00      -11.64      8.70 o 
  -6   5   2       11.83        6.74      8.69 o 
  -5   5   2       45.37       32.67      9.09 o 
  -4   5   2        2.84       -2.93      6.75 o 
  -2   5   2      281.11      365.15     13.89 o 
  -1   5   2     1450.02     1731.63     20.00 o 
   0   5   2       92.87      106.95      5.89 o 
   1   5   2     2000.06     2121.03     22.31 o 
   2   5   2      102.82      114.26      8.78 o 
   3   5   2      965.52     1030.38     27.61 o 
   4   5   2      498.57      448.71     16.69 o 
   5   5   2      165.88      176.98     25.95 o 
   6   5   2        8.21      -15.01     12.05 o 
   7   5   2      156.21      160.07     21.62 o 
  -9   6   2       96.63       55.71     23.79 o 
  -8   6   2      547.03      587.76     47.77 o 
  -7   6   2        3.71       -2.74      7.81 o 
  -6   6   2      348.26      341.64     19.18 o 
  -5   6   2      342.32      300.11     17.33 o 
  -4   6   2     2141.29     2212.37     44.70 o 
  -3   6   2       39.14        5.37     15.18 o 
  -2   6   2      132.99      101.94      9.48 o 
  -1   6   2     2420.48     2397.51     26.16 o 
   0   6   2      137.84      128.58      7.87 o 
   1   6   2     1868.20     1942.35     22.57 o 
   2   6   2      248.69      243.49     12.29 o 
   3   6   2      183.61      185.73     19.13 o 
   4   6   2      216.48      238.98     18.70 o 
   5   6   2      802.99      814.30     31.55 o 
   6   6   2      212.34      235.36     23.23 o 
   7   6   2      103.32      132.36     21.16 o 
  -8   7   2       14.22        1.86     17.15 o 
  -7   7   2       42.65       50.35     14.39 o 
  -6   7   2      441.33      446.41     22.14 o 
  -5   7   2      357.89      384.75     19.89 o 
  -4   7   2        5.68       13.50      6.94 o 
  -2   7   2       88.24      126.66      8.19 o 
  -1   7   2      248.28      264.40     10.69 o 
   0   7   2      336.51      327.85     25.54 o 
   1   7   2      664.64      607.21     14.28 o 
   2   7   2      879.99      848.96     25.42 o 
   3   7   2      412.22      394.70     21.02 o 
   4   7   2        0.76       -4.25     10.24 o 
   5   7   2       83.43       66.19     15.12 o 
   6   7   2       22.85       25.84     14.61 o 
   7   7   2       10.09        2.67     15.79 o 
  -8   8   2        6.40      -21.93     17.30 o 
  -7   8   2        1.25        2.61     17.67 o 
  -6   8   2      411.02      389.84     21.34 o 
  -5   8   2      152.29      182.09     12.78 o 
  -4   8   2     1579.08     1431.06     27.24 o 
  -3   8   2      206.10      185.69     16.93 o 
  -2   8   2      737.54      670.72     16.31 o 
  -1   8   2      422.51      432.52     14.09 o 
   0   8   2       19.47       17.63      6.54 o 
   1   8   2      100.53      107.72      8.69 o 
   2   8   2       61.19       78.88      9.57 o 
   3   8   2      162.67      183.69     27.93 o 
   4   8   2      113.69      111.36     16.69 o 
   5   8   2       39.77       40.20     28.23 o 
   6   8   2        5.65        8.84     15.38 o 
  -8   9   2       76.78       84.42     26.03 o 
  -7   9   2       13.10       29.68     20.21 o 
  -6   9   2        2.05       -1.50     10.13 o 
  -5   9   2       42.16       53.63     10.03 o 
  -4   9   2      131.32      150.03     12.23 o 
  -3   9   2       52.11       33.22     10.02 o 
  -2   9   2      125.57      102.06     12.55 o 
  -1   9   2      149.25      158.35     16.52 o 
   0   9   2        4.40       15.32     12.16 o 
   1   9   2       12.93       21.89      8.05 o 
   2   9   2      143.97      166.66     11.44 o 
   3   9   2       34.96       50.48     20.53 o 
   4   9   2       54.44       51.87     15.05 o 
   5   9   2      121.07      121.75     19.83 o 
  -7  10   2      182.55      208.14     31.99 o 
  -6  10   2      361.78      369.53     37.59 o 
  -5  10   2      199.10      180.57     14.21 o 
  -4  10   2      337.51      312.41     16.84 o 
  -3  10   2      257.64      340.95     19.70 o 
  -2  10   2       14.46        6.52     14.95 o 
  -1  10   2      403.70      394.78     20.94 o 
   0  10   2      185.72      204.20     17.03 o 
   1  10   2     1418.67     1370.58     36.38 o 
   2  10   2        3.90       -5.89     15.81 o 
   3  10   2       28.00       27.89     19.39 o 
   4  10   2       46.90       52.80     24.83 o 
   5  10   2       52.21       69.28     26.47 o 
  -7  11   2      247.01      271.31     36.24 o 
  -6  11   2        0.02       -2.98     18.49 o 
  -5  11   2      278.32      258.05     16.93 o 
  -4  11   2      156.45      163.71     15.03 o 
  -3  11   2      523.88      512.76     20.56 o 
  -2  11   2       48.92       55.97     19.05 o 
  -1  11   2        1.91       -7.80     10.22 o 
   0  11   2      398.67      370.71     27.00 o 
   1  11   2      265.60      249.85     32.11 o 
   2  11   2      263.40      249.68     31.10 o 
   3  11   2       85.08       41.69     23.04 o 
   4  11   2      240.39      245.28     35.13 o 
  -6  12   2       23.38       42.51     25.43 o 
  -5  12   2       22.88       24.80     16.85 o 
  -4  12   2       20.15        3.43      9.80 o 
  -3  12   2        5.53       11.33      9.87 o 
  -2  12   2       27.14       25.03     11.81 o 
  -1  12   2      174.35      200.94     18.98 o 
   0  12   2       38.30       25.21     12.90 o 
   1  12   2       15.88       14.28     14.39 o 
   2  12   2      184.13      201.21     30.50 o 
   3  12   2       11.17       25.13     23.49 o 
  -5  13   2       24.74       50.49     25.88 o 
  -4  13   2        0.00        4.33     10.04 o 
  -3  13   2        6.47       17.50     11.06 o 
  -2  13   2        1.16       10.12     10.90 o 
  -1  13   2        0.05        2.37     14.43 o 
   0  13   2       59.86       44.01     15.34 o 
   1  13   2        0.00       13.76     14.20 o 
  -2  14   2       63.34       48.19     13.40 o 
   0 -14   3        3.38        9.62     17.53 o 
   1 -14   3       12.80       -1.74     13.31 o 
   2 -14   3       53.36       57.39     15.96 o 
   3 -14   3       83.29      101.80     28.41 o 
  -2 -13   3        3.86       -8.13     17.82 o 
  -1 -13   3      137.54      178.01     28.71 o 
   0 -13   3       59.09       55.93     20.28 o 
   1 -13   3      103.65      104.50     13.25 o 
   2 -13   3       71.15       92.14     12.52 o 
   3 -13   3       52.05       60.63     23.72 o 
   4 -13   3      446.63      502.20     43.55 o 
   5 -13   3       42.14       56.45     27.44 o 
  -3 -12   3        6.39       25.28     21.48 o 
  -2 -12   3        2.62       -5.67     17.90 o 
  -1 -12   3      319.60      284.51     30.50 o 
   0 -12   3      435.74      423.66     23.85 o 
   1 -12   3        1.72        7.94      8.15 o 
   2 -12   3     1078.58     1094.78     27.42 o 
   3 -12   3        4.02        2.05     11.09 o 
   4 -12   3      511.42      526.96     41.84 o 
   5 -12   3       12.80       17.67     21.93 o 
   6 -12   3      187.15      220.52     34.68 o 
  -4 -11   3        0.10       18.80     15.90 o 
  -3 -11   3       75.74       78.05     17.61 o 
  -2 -11   3       24.31        9.72     11.43 o 
  -1 -11   3        0.05       -5.57      9.47 o 
   0 -11   3        3.12        3.84      6.79 o 
   1 -11   3      317.57      318.67     19.53 o 
   2 -11   3        8.22        4.72      6.80 o 
   3 -11   3       13.04        6.82      7.66 o 
   4 -11   3      235.32      194.79     29.16 o 
   5 -11   3       37.06       46.46     22.60 o 
   6 -11   3      215.83      200.83     31.69 o 
   7 -11   3       14.11       31.47     22.30 o 
  -5 -10   3       20.01       26.08     16.50 o 
  -4 -10   3       23.96       43.50     15.76 o 
  -3 -10   3       36.65       12.81     13.13 o 
  -2 -10   3      292.47      321.57     27.44 o 
  -1 -10   3      522.10      472.63     18.18 o 
   0 -10   3      123.69      132.08     12.58 o 
   1 -10   3        0.00       -1.83      4.81 o 
   2 -10   3      548.21      502.41     15.24 o 
   3 -10   3       32.96       28.11      7.89 o 
   4 -10   3       48.89       52.43     19.24 o 
   5 -10   3       12.02       10.52     18.05 o 
   6 -10   3       11.70       14.77     18.79 o 
   7 -10   3        4.38        2.76     18.79 o 
  -6  -9   3       69.39       47.54     18.18 o 
  -5  -9   3      481.03      454.61     27.86 o 
  -4  -9   3      196.20      205.81     21.17 o 
  -3  -9   3      103.42      133.13     17.05 o 
  -2  -9   3      854.52      801.79     28.26 o 
  -1  -9   3      343.36      312.25     33.75 o 
   0  -9   3      757.66      741.47     16.93 o 
   1  -9   3      153.14      139.66     11.79 o 
   2  -9   3     1495.08     1428.90     22.03 o 
   3  -9   3      105.44      124.70     10.00 o 
   4  -9   3       66.00       70.73      9.11 o 
   5  -9   3       22.45       11.26     16.93 o 
   6  -9   3      126.57      130.73     25.43 o 
   7  -9   3       21.18       26.10     19.99 o 
   8  -9   3        8.39       -6.41     18.49 o 
  -7  -8   3       10.06       -6.91     15.60 o 
  -6  -8   3       75.68      103.05     23.60 o 
  -5  -8   3        1.72       -1.02     12.73 o 
  -4  -8   3      262.83      293.62     21.93 o 
  -3  -8   3      637.63      590.78     25.30 o 
  -2  -8   3      279.22      286.25     21.80 o 
  -1  -8   3       12.83       16.35      8.39 o 
   0  -8   3      974.07     1021.83     18.93 o 
   1  -8   3      393.72      363.75     11.81 o 
   2  -8   3     1019.32     1069.91     20.57 o 
   3  -8   3       13.29       11.48      5.78 o 
   4  -8   3     2124.78     2249.14     36.03 o 
   5  -8   3      787.17      624.80     39.08 o 
   6  -8   3      425.47      412.18     35.35 o 
   7  -8   3      269.36      281.00     31.99 o 
   8  -8   3      339.89      339.40     36.24 o 
  -7  -7   3       83.54       60.08     18.53 o 
  -6  -7   3        1.16        1.40     13.95 o 
  -5  -7   3        0.04       -0.67     11.49 o 
  -4  -7   3       53.65       58.66     15.33 o 
  -3  -7   3        3.80       13.60     10.28 o 
  -2  -7   3      646.27      610.90     22.62 o 
  -1  -7   3      246.64      243.94     14.04 o 
   0  -7   3      339.86      304.90     12.26 o 
   1  -7   3       99.79      115.49      7.02 o 
   2  -7   3      141.26      114.41      7.99 o 
   3  -7   3        0.01        0.06      4.63 o 
   4  -7   3       87.69      110.85      8.35 o 
   5  -7   3      552.22      695.50     38.78 o 
   6  -7   3       19.52       46.39     17.53 o 
   7  -7   3        2.01       17.08     16.78 o 
   8  -7   3      450.12      461.33     39.67 o 
  -7  -6   3       22.40       14.96     14.90 o 
  -6  -6   3       31.90       24.27     14.47 o 
  -5  -6   3        0.11       -0.31     10.91 o 
  -4  -6   3        5.21      -18.20     13.80 o 
  -3  -6   3       17.55       11.73      9.41 o 
  -2  -6   3       66.60       67.66     10.86 o 
  -1  -6   3       13.49       17.83      6.15 o 
   0  -6   3     1102.75     1122.55     20.86 o 
   1  -6   3      725.53      756.10     14.79 o 
   2  -6   3     1710.89     1604.94     21.13 o 
   3  -6   3      203.17      214.54     11.11 o 
   4  -6   3      422.59      415.16     21.89 o 
   5  -6   3      254.01      231.38     13.82 o 
   6  -6   3     1022.41     1001.26     45.42 o 
   7  -6   3       71.87       16.85     17.90 o 
   8  -6   3       55.91       46.46     20.88 o 
   9  -6   3      198.97      182.15     23.09 o 
  -8  -5   3       76.29       61.60     18.79 o 
  -7  -5   3      467.51      444.61     29.44 o 
  -6  -5   3       12.27       18.54     12.27 o 
  -5  -5   3      149.17      138.26     16.98 o 
  -4  -5   3      553.73      536.70     23.86 o 
  -3  -5   3      205.30      220.65     15.88 o 
  -2  -5   3      439.01      400.61     17.41 o 
  -1  -5   3      104.72      113.92     10.96 o 
   0  -5   3     2347.51     2233.19     24.67 o 
   1  -5   3      467.93      550.43     11.72 o 
   2  -5   3     2255.59     2249.63     29.82 o 
   3  -5   3     2478.83     2747.30     45.69 o 
   4  -5   3        4.12       -7.70      6.90 o 
   5  -5   3       52.34       49.50      8.49 o 
   6  -5   3      932.92     1008.79     44.07 o 
   7  -5   3       89.79       64.21     18.94 o 
   8  -5   3      157.78      143.34     26.03 o 
   9  -5   3      749.26      718.92     53.10 o 
  -8  -4   3      553.44      551.18     63.02 o 
  -7  -4   3      300.28      301.52     24.95 o 
  -6  -4   3      488.02      481.20     25.82 o 
  -5  -4   3        0.65        2.31     10.29 o 
  -4  -4   3      435.93      458.41     21.11 o 
  -3  -4   3       13.31       26.28      8.65 o 
  -2  -4   3        0.22       -4.70      6.74 o 
  -1  -4   3        0.34       -2.30      4.22 o 
   0  -4   3      265.44      211.80      9.07 o 
   1  -4   3     1333.04     1299.94     21.30 o 
   2  -4   3     1395.93     1399.58     14.55 o 
   3  -4   3     1584.79     1547.17     20.18 o 
   4  -4   3      245.13      271.33     20.04 o 
   5  -4   3      948.28      969.14     22.67 o 
   6  -4   3     1083.28      993.58     42.21 o 
   7  -4   3      103.39       95.83     19.84 o 
   8  -4   3      448.30      477.45     27.69 o 
   9  -4   3        0.47       12.31     22.60 o 
  -8  -3   3      108.82      124.45     20.75 o 
  -7  -3   3       81.19       73.93     16.69 o 
  -6  -3   3     1805.74     1746.12     44.26 o 
  -5  -3   3      875.02      908.96     29.51 o 
  -4  -3   3       64.01      116.07     17.71 o 
  -3  -3   3       91.96       97.42     10.74 o 
  -2  -3   3     1140.29     1225.53     24.17 o 
  -1  -3   3      564.03      485.90     12.45 o 
   0  -3   3       32.84       22.95      5.90 o 
   1  -3   3     1001.21      996.33     16.50 o 
   2  -3   3       37.83       40.55      3.29 o 
   3  -3   3       51.25       38.35      4.94 o 
   4  -3   3     2549.82     2541.43     28.32 o 
   5  -3   3     1083.74     1149.52     20.89 o 
   6  -3   3      414.22      398.31     15.56 o 
   7  -3   3        0.36        3.21     13.35 o 
   8  -3   3        4.19       12.75     20.06 o 
   9  -3   3        5.82      -30.65     20.43 o 
  -9  -2   3        7.75        5.48     16.20 o 
  -8  -2   3       60.35       40.19     16.31 o 
  -7  -2   3      152.59      156.08     22.97 o 
  -6  -2   3       56.82       57.39     21.85 o 
  -5  -2   3       53.76       38.29     11.12 o 
  -4  -2   3     8318.88     8363.49    155.34 o 
  -3  -2   3       27.14       31.25      8.21 o 
  -2  -2   3     1606.01     1873.42     33.04 o 
  -1  -2   3        4.60       17.31      2.66 o 
   1  -2   3     1719.30     1678.24     22.29 o 
   2  -2   3      163.79      186.30     12.39 o 
   3  -2   3     1360.81     1333.28     25.01 o 
   4  -2   3      175.80      221.38     21.78 o 
   5  -2   3      206.91      195.00     14.30 o 
   6  -2   3      176.13      203.09     29.83 o 
   7  -2   3      836.87      809.50     23.96 o 
   8  -2   3       10.43       -2.76     18.94 o 
   9  -2   3       11.73       24.31     24.68 o 
  -9  -1   3      138.55      156.93     23.24 o 
  -8  -1   3      170.15      205.98     37.81 o 
  -7  -1   3        0.27       -3.38     11.30 o 
  -6  -1   3      817.65      782.47     29.41 o 
  -5  -1   3       24.11       17.03      8.11 o 
  -4  -1   3      296.52      341.95     10.55 o 
  -3  -1   3      579.03      687.70     11.77 o 
  -2  -1   3    11798.88    11683.88    114.59 o 
  -1  -1   3    16093.22    15872.60     95.76 o 
   0  -1   3      238.67      244.09      9.55 o 
   1  -1   3     2979.31     2883.70     29.50 o 
   2  -1   3     1599.45     1551.13     22.96 o 
   3  -1   3       57.53       89.02      8.87 o 
   4  -1   3      191.22      217.41     10.91 o 
   5  -1   3      295.85      253.19     14.91 o 
   6  -1   3       43.11       39.15      8.17 o 
   7  -1   3      144.67      133.96     16.05 o 
   8  -1   3        6.47        6.34     19.32 o 
   9  -1   3        1.77       30.50     24.39 o 
  -9   0   3       18.50       33.64     16.92 o 
  -8   0   3        7.32        4.20     13.04 o 
  -7   0   3        8.43        8.54     12.11 o 
  -6   0   3       48.59       31.58      7.82 o 
  -5   0   3       14.93       20.46      6.17 o 
  -4   0   3      324.66      402.35     11.97 o 
  -3   0   3       41.40       65.45      5.80 o 
  -2   0   3     2695.78     2795.07     55.22 o 
   0   0   3     7801.62     7186.28     72.85 o 
   1   0   3     4123.70     4201.10     29.02 o 
   2   0   3      133.44      144.55      7.05 o 
   3   0   3      709.47      713.78     14.49 o 
   4   0   3      171.11      155.28     13.36 o 
   5   0   3       62.35       46.85      7.15 o 
   6   0   3      299.52      301.12     13.32 o 
   7   0   3      247.15      242.19     31.10 o 
   8   0   3      125.85      101.20     27.67 o 
   9   0   3        0.52        5.37     23.72 o 
  -9   1   3       67.39       57.80     30.02 o 
  -8   1   3      241.24      233.79     22.81 o 
  -7   1   3       24.56       21.59     12.03 o 
  -6   1   3        1.94        5.38      7.02 o 
  -5   1   3       35.24       33.14      6.96 o 
  -4   1   3      291.05      257.29     13.17 o 
  -2   1   3     4397.95     4592.16     34.66 o 
  -1   1   3        9.05       15.35      2.39 o 
   0   1   3        4.14        9.05      3.30 o 
   1   1   3      628.96      598.71     12.15 o 
   2   1   3      307.54      256.33      8.82 o 
   3   1   3     2541.57     2531.23     27.26 o 
   4   1   3      290.78      323.44     10.61 o 
   5   1   3        1.54        1.28      5.69 o 
   6   1   3        3.61       11.25      6.94 o 
   7   1   3       42.78       37.57     19.20 o 
   8   1   3      213.78      214.32     23.90 o 
  -9   2   3      122.63      103.64     27.11 o 
  -8   2   3      359.47      413.72     20.55 o 
  -7   2   3        0.14       -0.42      6.90 o 
  -6   2   3      158.63      167.26     13.06 o 
  -5   2   3      394.69      389.15     12.06 o 
  -4   2   3       27.53       37.76      7.70 o 
  -3   2   3        1.86        3.35      4.26 o 
  -2   2   3      525.91      556.53      8.97 o 
  -1   2   3     5814.39     5487.56     46.81 o 
   0   2   3     4285.07     4251.41     26.06 o 
   1   2   3     1413.67     1383.92     16.32 o 
   2   2   3      355.07      321.16      8.67 o 
   3   2   3      288.09      243.88      8.91 o 
   4   2   3        0.10       -2.82      4.85 o 
   5   2   3     1888.95     1856.62     24.91 o 
   6   2   3      418.66      414.71     23.96 o 
   7   2   3       85.94      105.37     18.16 o 
   8   2   3       51.86       15.01     17.04 o 
  -9   3   3       38.74       41.61     23.94 o 
  -8   3   3      167.56      160.23     15.15 o 
  -7   3   3       27.42       37.94      8.75 o 
  -6   3   3      272.08      279.47     12.88 o 
  -5   3   3     1599.83     1684.89     23.04 o 
  -4   3   3     1348.04     1338.89     18.53 o 
  -3   3   3        6.24       13.63      5.23 o 
  -2   3   3      333.09      352.69     12.69 o 
  -1   3   3      786.31      842.74     16.79 o 
   0   3   3      531.11      484.02      8.42 o 
   1   3   3     2470.45     2426.83     24.12 o 
   2   3   3        5.60        3.30      7.41 o 
   3   3   3      146.24      150.61      7.79 o 
   4   3   3       18.27       16.45      5.84 o 
   5   3   3      224.55      245.79     11.33 o 
   6   3   3      216.74      204.70     20.04 o 
   7   3   3      141.83      161.59     22.63 o 
   8   3   3        0.06       -1.68     14.56 o 
  -9   4   3       63.58       61.30     25.58 o 
  -8   4   3       44.11       34.40     13.05 o 
  -7   4   3       11.68        1.93      6.41 o 
  -6   4   3       63.29       81.17      9.89 o 
  -5   4   3      137.02      121.48     10.18 o 
  -4   4   3      397.08      407.00     46.31 o 
  -3   4   3     3564.06     3657.58     42.50 o 
  -2   4   3        0.35        2.36      5.34 o 
  -1   4   3       14.90        0.69      4.88 o 
   0   4   3       73.95       88.26      5.74 o 
   1   4   3     2276.44     2330.74     22.12 o 
   2   4   3        8.83       11.49      5.37 o 
   3   4   3       53.60       59.48     10.30 o 
   4   4   3      142.66      181.10     14.77 o 
   5   4   3       24.61       20.83     11.52 o 
   6   4   3      191.29      204.33     20.68 o 
   7   4   3        9.42       36.96     15.89 o 
   8   4   3       12.27       -7.86     25.54 o 
  -9   5   3        4.22       23.86     16.03 o 
  -8   5   3       40.28       35.20     23.90 o 
  -7   5   3      105.27      113.62     11.99 o 
  -6   5   3      635.99      620.68     19.36 o 
  -5   5   3       13.46        8.31      9.14 o 
  -4   5   3      122.13      129.02     15.14 o 
  -3   5   3      777.63      765.29     21.48 o 
  -2   5   3       53.92       51.09      7.79 o 
  -1   5   3     2921.01     2946.30     27.20 o 
   0   5   3      426.34      441.66      9.34 o 
   1   5   3      807.68      703.75     13.02 o 
   2   5   3      804.95      840.12     18.04 o 
   3   5   3     1129.83     1109.85     28.53 o 
   4   5   3      225.05      227.68     13.53 o 
   5   5   3        4.61       26.13     11.93 o 
   6   5   3       40.55       19.90     14.84 o 
   7   5   3        1.03       -1.28     15.77 o 
  -8   6   3      330.74      313.65     23.59 o 
  -7   6   3       32.71       41.08      9.94 o 
  -6   6   3      130.61      120.52     11.64 o 
  -5   6   3      403.98      401.48     24.27 o 
  -4   6   3       92.10      114.77     15.51 o 
  -3   6   3      256.24      276.50     15.81 o 
  -2   6   3       92.09      112.84     10.34 o 
  -1   6   3     1764.35     1732.30     21.28 o 
   0   6   3       34.49       43.47      5.74 o 
   1   6   3     2795.21     2736.53     27.36 o 
   2   6   3      184.32      239.19     12.20 o 
   3   6   3      668.62      623.45     23.83 o 
   4   6   3      178.86      220.89     40.16 o 
   5   6   3       17.55       16.62     12.94 o 
   6   6   3        1.89       -4.49     13.32 o 
   7   6   3       32.68       33.22     17.12 o 
  -8   7   3      167.98      190.84     29.23 o 
  -7   7   3      220.73      230.48     25.84 o 
  -6   7   3      218.77      214.96     17.37 o 
  -5   7   3        0.56       14.99      9.42 o 
  -3   7   3      382.48      403.39     17.76 o 
  -2   7   3       58.54       50.51      6.29 o 
  -1   7   3      613.36      605.73     28.11 o 
   0   7   3      129.62      166.31     10.06 o 
   1   7   3        1.20        0.99      5.15 o 
   2   7   3       80.52       70.86      8.13 o 
   3   7   3       48.23       60.95     12.42 o 
   4   7   3       34.78       31.94     21.81 o 
   5   7   3       26.73       31.55     14.06 o 
   6   7   3       75.78       65.91     17.60 o 
  -8   8   3        0.76       -5.59     19.17 o 
  -7   8   3       53.97       66.45     22.45 o 
  -6   8   3      282.60      297.46     19.81 o 
  -5   8   3        4.57        7.02      8.51 o 
  -3   8   3      289.30      310.98     17.35 o 
  -2   8   3       37.66       34.53      9.67 o 
  -1   8   3       75.32       77.01     11.25 o 
   0   8   3      308.87      303.54     12.76 o 
   1   8   3        5.33       -0.34      6.15 o 
   2   8   3      893.21      873.19     19.15 o 
   3   8   3      168.98      145.98     13.31 o 
   4   8   3      161.22      153.27     17.93 o 
   5   8   3        5.68       13.01     14.05 o 
   6   8   3        0.35      -15.04     14.78 o 
  -8   9   3      251.03      224.10     34.16 o 
  -7   9   3      107.94       89.34     23.94 o 
  -6   9   3      530.53      496.06     37.18 o 
  -5   9   3      471.36      515.78     22.20 o 
  -4   9   3       53.52        9.40      9.66 o 
  -3   9   3        1.21        4.42      8.90 o 
  -2   9   3      363.74      379.67     19.77 o 
  -1   9   3     2227.89     2232.48     54.52 o 
   0   9   3       52.46       47.09     11.28 o 
   1   9   3      320.24      322.26     26.81 o 
   2   9   3       51.21       34.91     12.12 o 
   3   9   3      404.28      438.95     30.06 o 
   4   9   3       74.15       60.99     12.52 o 
   5   9   3        0.28      -14.54     13.81 o 
  -7  10   3      140.70      156.76     30.05 o 
  -6  10   3       10.35        0.33     16.37 o 
  -5  10   3      632.26      655.00     32.61 o 
  -4  10   3      126.38       90.70     20.84 o 
  -3  10   3       71.54       97.94     14.02 o 
  -2  10   3      538.80      444.67     41.61 o 
  -1  10   3      333.65      298.12     19.22 o 
   0  10   3      357.86      350.86     20.96 o 
   1  10   3       59.04       71.27     13.91 o 
   2  10   3      494.44      442.95     24.23 o 
   3  10   3        3.28       24.16     20.36 o 
   4  10   3      143.64      171.45     30.35 o 
   5  10   3        0.00        7.08     23.72 o 
  -7  11   3       25.56        6.26     20.81 o 
  -6  11   3      153.94      171.15     31.17 o 
  -5  11   3      423.08      457.99     21.08 o 
  -4  11   3       18.53       27.95      9.82 o 
  -3  11   3        9.32        7.62     11.34 o 
  -2  11   3      241.05      195.73     26.62 o 
  -1  11   3       25.56       27.23     21.33 o 
   0  11   3      567.28      539.22     29.57 o 
   1  11   3        0.49      -10.09     10.80 o 
   2  11   3       24.83       30.73     21.33 o 
   3  11   3       16.43       41.69     23.27 o 
   4  11   3      134.02      125.06     31.02 o 
  -6  12   3      116.66      164.37     32.66 o 
  -5  12   3       18.97       25.59     11.40 o 
  -4  12   3        9.96       -3.76      9.58 o 
  -3  12   3      340.76      332.22     27.71 o 
  -2  12   3      164.56      166.98     37.47 o 
  -1  12   3        1.20       -1.31     11.17 o 
   0  12   3      213.94      180.98     41.20 o 
   1  12   3       12.57       11.95     13.28 o 
   2  12   3        2.30       -5.89     20.28 o 
   3  12   3        1.99      -11.34     20.81 o 
  -4  13   3       26.64       26.78     11.64 o 
  -3  13   3       96.40      100.94     16.30 o 
  -2  13   3        1.60        2.65     11.80 o 
  -1  13   3      435.37      481.42     27.91 o 
   0  13   3       52.68       35.80     15.08 o 
   1  13   3      113.23      117.20     21.85 o 
  -1 -14   4      235.90      275.71     33.19 o 
   0 -14   4      133.45       98.22     24.91 o 
   1 -14   4       61.28       24.55     22.63 o 
   2 -14   4      146.80      244.01     33.63 o 
   3 -14   4       28.63       18.05     23.04 o 
  -2 -13   4      177.43      189.57     30.95 o 
  -1 -13   4       37.03       26.25     19.46 o 
   0 -13   4      602.18      551.49     38.48 o 
   1 -13   4       54.64       49.78     12.65 o 
   2 -13   4      923.02      974.27     30.80 o 
   3 -13   4       83.35       67.49     24.68 o 
   4 -13   4      878.49      973.59     56.23 o 
   5 -13   4       55.55       57.50     27.29 o 
  -4 -12   4        0.00       32.14     20.66 o 
  -3 -12   4        7.01       -8.80     17.38 o 
  -2 -12   4       95.50       87.30     17.90 o 
  -1 -12   4       24.46       45.90     17.75 o 
   0 -12   4       49.15       41.07     13.24 o 
   1 -12   4       29.79       18.08      9.47 o 
   2 -12   4       43.45       37.32     10.07 o 
   3 -12   4       38.50       26.70     20.06 o 
   4 -12   4        0.12       15.66     20.14 o 
   5 -12   4       13.33       20.96     21.93 o 
   6 -12   4        0.67       30.20     23.27 o 
  -5 -11   4        0.00       -3.99     16.74 o 
  -4 -11   4       81.74       81.00     18.62 o 
  -3 -11   4      450.28      489.82     36.62 o 
  -2 -11   4      150.21      132.97     22.82 o 
  -1 -11   4       15.94       22.70     18.64 o 
   0 -11   4      283.33      284.20     15.53 o 
   1 -11   4        0.01       -4.92      6.39 o 
   2 -11   4        1.06        6.13      6.71 o 
   3 -11   4        2.51      -11.09      7.40 o 
   4 -11   4      180.26      146.39     27.00 o 
   5 -11   4        8.62       19.61     19.84 o 
   6 -11   4       77.15       66.07     24.76 o 
   7 -11   4       39.23       -5.29     21.03 o 
  -5 -10   4      118.26      104.76     20.32 o 
  -4 -10   4      231.62      229.98     22.95 o 
  -3 -10   4      155.60      161.63     19.51 o 
  -2 -10   4      343.28      356.47     29.46 o 
  -1 -10   4       28.57       27.19     10.47 o 
   0 -10   4     1140.40     1121.10     24.74 o 
   1 -10   4      110.73      135.89      9.92 o 
   2 -10   4       26.85        7.57      6.20 o 
   3 -10   4      211.34      207.27     12.60 o 
   4 -10   4      379.89      415.32     35.65 o 
   5 -10   4       11.59       30.13     19.17 o 
   6 -10   4        6.38       24.98     20.58 o 
   7 -10   4       10.52       32.96     22.00 o 
  -6  -9   4       78.45       35.31     17.82 o 
  -5  -9   4      180.39      162.39     20.90 o 
  -4  -9   4      132.89      165.15     20.21 o 
  -3  -9   4       99.80       96.33     15.79 o 
  -2  -9   4     1528.01     1627.18     39.07 o 
  -1  -9   4        0.01      -11.44      7.83 o 
   0  -9   4      383.05      371.20     13.12 o 
   1  -9   4       52.80       44.93      6.94 o 
   2  -9   4     1126.04     1074.85     24.64 o 
   3  -9   4      259.78      262.39     12.80 o 
   4  -9   4        0.20       10.14     16.11 o 
   5  -9   4      348.08      401.59     33.86 o 
   6  -9   4      707.34      672.23     43.93 o 
   7  -9   4      664.43      669.32     44.30 o 
   8  -9   4       15.15        2.01     19.46 o 
  -7  -8   4       12.99       17.82     17.13 o 
  -6  -8   4       11.73       18.85     15.71 o 
  -5  -8   4        0.06       -6.53     12.87 o 
  -4  -8   4        8.38        3.25     12.07 o 
  -3  -8   4       38.51       29.34     12.41 o 
  -2  -8   4        4.27       -1.94      6.96 o 
  -1  -8   4        2.93      -12.06      9.66 o 
   0  -8   4     1033.79     1007.66     24.96 o 
   1  -8   4      491.76      487.70     13.05 o 
   2  -8   4       24.28       32.27      9.00 o 
   3  -8   4      655.48      648.59     18.79 o 
   4  -8   4      324.24      345.53     17.70 o 
   5  -8   4        4.28      -15.81     13.27 o 
   6  -8   4      227.96      206.43     27.74 o 
   7  -8   4       69.24       72.49     22.22 o 
   8  -8   4        1.05        8.13     19.54 o 
  -7  -7   4        0.86        6.45     14.77 o 
  -6  -7   4        0.06       -3.25     13.82 o 
  -5  -7   4       18.61        4.79     12.52 o 
  -4  -7   4      131.83      156.67     17.71 o 
  -3  -7   4        0.73      -11.29      9.31 o 
  -2  -7   4       89.73       90.04      9.31 o 
  -1  -7   4       55.31       85.04      9.93 o 
   0  -7   4        0.50       -0.46      5.21 o 
   1  -7   4      786.07      792.09     17.00 o 
   2  -7   4     1078.60      965.54     28.33 o 
   3  -7   4      801.97      796.08     16.03 o 
   4  -7   4     1639.34     1492.32     21.89 o 
   5  -7   4      202.19      140.65     22.52 o 
   6  -7   4      275.35      256.92     27.59 o 
   7  -7   4       20.00        2.24     16.11 o 
   8  -7   4      362.08      365.42     36.77 o 
  -8  -6   4       21.54       34.84     18.32 o 
  -7  -6   4      126.37      130.61     21.05 o 
  -6  -6   4      338.01      308.68     38.00 o 
  -5  -6   4      137.48      118.68     16.65 o 
  -4  -6   4       27.59       21.45     11.35 o 
  -3  -6   4        0.28       -1.91      8.49 o 
  -2  -6   4      537.20      456.93     18.42 o 
  -1  -6   4     1545.61     1620.58     27.57 o 
   0  -6   4     3480.52     3561.45     34.98 o 
   1  -6   4      838.73      917.00     15.79 o 
   2  -6   4      276.73      302.26     10.03 o 
   3  -6   4      288.22      263.71      9.64 o 
   4  -6   4      112.88       96.88      8.83 o 
   5  -6   4        0.81      -14.39     12.23 o 
   6  -6   4       21.79       23.34     15.81 o 
   7  -6   4      307.97      376.16     33.78 o 
   8  -6   4     1080.36      986.64     51.53 o 
  -8  -5   4        0.44       11.13     16.50 o 
  -7  -5   4       13.93        7.77     14.45 o 
  -6  -5   4       56.67       46.78     14.75 o 
  -5  -5   4       45.55       29.40     12.55 o 
  -4  -5   4      862.86      816.31     27.66 o 
  -3  -5   4       24.75       46.11     10.43 o 
  -2  -5   4      217.65      171.79      8.46 o 
  -1  -5   4     1188.74     1167.36     18.58 o 
   0  -5   4      162.57      195.59     13.13 o 
   1  -5   4      814.50      741.70     12.92 o 
   2  -5   4     1570.02     1642.29     17.09 o 
   3  -5   4     2212.66     2135.52     20.17 o 
   4  -5   4        2.92       -1.29      4.73 o 
   5  -5   4     1670.21     1514.42     49.52 o 
   6  -5   4     1007.63     1048.84     45.34 o 
   7  -5   4      134.42      156.61     24.39 o 
   8  -5   4      456.09      423.97     36.47 o 
   9  -5   4      227.14      294.73     41.54 o 
  -8  -4   4      816.04      736.20     36.33 o 
  -7  -4   4      470.11      445.18     27.96 o 
  -6  -4   4      130.76      160.69     18.51 o 
  -5  -4   4      144.85      146.58     16.39 o 
  -4  -4   4       14.84        2.92      9.07 o 
  -3  -4   4       13.97       15.95      8.31 o 
  -2  -4   4      106.24      125.82     11.44 o 
  -1  -4   4        1.56        2.38      4.37 o 
   0  -4   4      384.59      445.47     23.38 o 
   1  -4   4       14.64       12.45      4.24 o 
   2  -4   4       24.04       33.21      3.46 o 
   3  -4   4      205.65      289.71      9.17 o 
   4  -4   4       15.86        8.59      4.88 o 
   5  -4   4       32.02       45.99     11.05 o 
   6  -4   4      227.70      217.39     18.37 o 
   7  -4   4      418.21      440.22     33.19 o 
   8  -4   4        9.91        4.70     18.05 o 
   9  -4   4        0.16       11.34     23.19 o 
  -8  -3   4        3.24       11.92     15.16 o 
  -7  -3   4       26.87       20.81     14.58 o 
  -6  -3   4     1643.79     1460.49     40.32 o 
  -5  -3   4        5.60        4.26      9.91 o 
  -4  -3   4     1503.76     1526.37     34.17 o 
  -3  -3   4      608.51      642.25     25.65 o 
  -2  -3   4      686.50      664.53     18.65 o 
  -1  -3   4       52.41       75.61      7.52 o 
   0  -3   4     1630.12     1502.14     20.80 o 
   1  -3   4     2664.80     2503.95     22.11 o 
   2  -3   4      798.47      698.42     31.96 o 
   3  -3   4      312.98      293.44      9.01 o 
   4  -3   4      394.59      411.17     19.31 o 
   5  -3   4      300.90      281.28     19.30 o 
   6  -3   4       11.19        8.77     10.65 o 
   7  -3   4        2.15      -15.49     12.23 o 
   8  -3   4       62.64       67.08     15.40 o 
   9  -3   4      229.92      279.96     39.67 o 
  -9  -2   4        0.03       13.51     17.71 o 
  -8  -2   4      381.55      384.00     28.55 o 
  -7  -2   4      114.27      142.43     26.18 o 
  -6  -2   4      559.17      491.35     32.96 o 
  -5  -2   4      615.59      616.06     32.78 o 
  -4  -2   4     2092.61     1924.54     36.82 o 
  -3  -2   4     2795.77     2879.84     41.14 o 
  -2  -2   4     1289.49     1274.58     23.57 o 
  -1  -2   4     2313.15     2221.90     16.92 o 
   0  -2   4     5167.04     4953.66     60.11 o 
   1  -2   4      929.71      998.94     18.03 o 
   2  -2   4      562.80      549.53     15.89 o 
   3  -2   4      699.60      708.54     19.47 o 
   4  -2   4      448.83      466.96     17.90 o 
   5  -2   4       10.01       14.35      8.82 o 
   6  -2   4      289.78      335.96     38.78 o 
   7  -2   4       25.23       32.68     18.23 o 
   8  -2   4       15.79       38.18     22.22 o 
   9  -2   4      173.74      146.39     33.93 o 
  -9  -1   4        2.89        9.47     18.91 o 
  -8  -1   4       18.46        4.39     13.87 o 
  -7  -1   4      291.16      355.47     25.00 o 
  -6  -1   4     1191.90     1186.39     34.62 o 
  -5  -1   4      136.34      124.62      8.41 o 
  -4  -1   4      228.48      274.43      9.36 o 
  -3  -1   4        4.42       -2.08      6.32 o 
  -2  -1   4     3856.86     3869.02     42.00 o 
  -1  -1   4    12352.87    12909.34     78.38 o 
   0  -1   4     1396.57     1225.42     70.66 o 
   1  -1   4     8778.25     8217.22     69.13 o 
   2  -1   4       43.92       56.54      7.40 o 
   3  -1   4     2155.83     2034.34     55.00 o 
   4  -1   4      546.02      535.08     18.00 o 
   5  -1   4     1124.90     1152.81     27.36 o 
   6  -1   4        0.09        9.35      9.33 o 
   7  -1   4       94.16       89.33     16.49 o 
   8  -1   4        5.48       35.20     23.12 o 
   9  -1   4       54.41       41.69     27.07 o 
  -9   0   4       19.16        2.74     15.58 o 
  -8   0   4       37.66       41.23     20.25 o 
  -7   0   4      166.22      167.29     18.90 o 
  -6   0   4        1.40       -4.94      9.63 o 
  -5   0   4       10.11        6.88      5.77 o 
  -4   0   4      438.41      384.84     11.72 o 
  -3   0   4      149.35      155.63     10.70 o 
  -2   0   4      116.97      129.46     11.11 o 
  -1   0   4      563.68      613.04      9.61 o 
   0   0   4      274.46      267.28      6.33 o 
   1   0   4      762.37      761.79      8.83 o 
   2   0   4      471.56      490.04     14.07 o 
   3   0   4      331.94      283.42     10.74 o 
   4   0   4       45.94       47.36      7.03 o 
   5   0   4      130.60      127.55     10.38 o 
   6   0   4       19.63       15.61      7.42 o 
   7   0   4        4.27       20.66     18.42 o 
   8   0   4       32.87       14.09     21.48 o 
  -9   1   4        0.20       -9.52     14.04 o 
  -8   1   4       25.94       31.37     14.66 o 
  -7   1   4        0.22       -5.78     10.64 o 
  -6   1   4        9.89       21.28      7.79 o 
  -5   1   4       58.14       65.89      8.03 o 
  -4   1   4      640.37      534.63     13.72 o 
  -3   1   4     1276.35     1330.34     23.44 o 
  -2   1   4     1204.79     1275.94     15.79 o 
  -1   1   4     5023.02     5190.83     30.50 o 
   0   1   4     2579.18     2411.20     34.38 o 
   1   1   4      161.46      151.82      6.59 o 
   2   1   4      299.05      281.96      8.72 o 
   3   1   4     4077.13     4040.77     37.81 o 
   4   1   4      431.64      396.89     15.08 o 
   5   1   4       34.24       17.47      6.75 o 
   6   1   4        5.17        3.82      7.08 o 
   7   1   4      541.88      518.57     28.50 o 
   8   1   4       98.62      132.71     32.29 o 
  -9   2   4       42.51       40.58     13.04 o 
  -8   2   4      156.51      183.72     16.04 o 
  -7   2   4      110.64      104.81     15.50 o 
  -6   2   4      723.08      713.72     17.08 o 
  -5   2   4      136.50      142.44      9.73 o 
  -4   2   4      251.47      248.45      9.23 o 
  -3   2   4     3343.86     3417.88     31.76 o 
  -2   2   4     3265.33     3231.95     23.60 o 
  -1   2   4       34.72       34.21      5.79 o 
   0   2   4      180.83      170.88     12.60 o 
   1   2   4      640.98      590.98     11.01 o 
   2   2   4        0.36        3.84      4.30 o 
   3   2   4      841.54      844.77     14.89 o 
   4   2   4      124.68      128.27      8.42 o 
   5   2   4      164.42      164.82     10.38 o 
   6   2   4       68.11       42.00     13.68 o 
   7   2   4        0.02        2.30     13.45 o 
   8   2   4       25.14       29.00     18.31 o 
  -9   3   4       63.05       72.34     27.00 o 
  -8   3   4       15.08       10.97     10.13 o 
  -7   3   4      226.07      245.28     13.01 o 
  -6   3   4        5.75       -4.82      5.57 o 
  -5   3   4     1564.65     1618.90     22.51 o 
  -4   3   4     1004.52     1090.41     20.57 o 
  -3   3   4      543.61      427.13      9.67 o 
  -2   3   4      106.17      108.27      6.18 o 
  -1   3   4     7565.74     7678.92     93.41 o 
   0   3   4      348.50      376.69      7.00 o 
   1   3   4      879.37      871.38     12.49 o 
   2   3   4       98.62       99.65      7.37 o 
   3   3   4        4.89        2.27      6.78 o 
   4   3   4      682.79      666.17     16.26 o 
   5   3   4      706.91      709.85     18.86 o 
   6   3   4        2.69        9.65     11.75 o 
   7   3   4       59.43       58.97     27.85 o 
   8   3   4       56.87       68.21     19.33 o 
  -9   4   4        6.98        4.25     20.14 o 
  -8   4   4      222.53      288.39     28.41 o 
  -7   4   4       47.45       49.38     10.30 o 
  -6   4   4       58.78       58.99     10.51 o 
  -5   4   4      481.32      522.07     16.34 o 
  -4   4   4       38.05       54.08      8.11 o 
  -3   4   4     1321.78     1496.55     26.78 o 
  -2   4   4      194.60      215.85     11.67 o 
  -1   4   4      252.29      297.44     12.65 o 
   0   4   4     1068.72     1132.82     12.84 o 
   1   4   4      241.11      251.46      8.31 o 
   2   4   4     3621.46     3558.98     36.67 o 
   3   4   4       22.43       12.25      8.37 o 
   4   4   4       53.93       53.54      9.62 o 
   5   4   4      121.05       99.26     15.36 o 
   6   4   4      240.34      249.75     22.17 o 
   7   4   4      105.35       91.76     19.40 o 
   8   4   4        0.63        6.73     16.46 o 
  -9   5   4       12.45       51.31     22.89 o 
  -8   5   4       49.40       60.19     13.34 o 
  -7   5   4       89.92       76.39     12.56 o 
  -6   5   4      203.49      197.94     13.04 o 
  -5   5   4      291.18      265.68     13.03 o 
  -4   5   4        4.73       10.89      7.94 o 
  -3   5   4     1347.80     1318.69     26.65 o 
  -2   5   4      311.41      300.69     14.04 o 
  -1   5   4     3092.52     2944.63     38.93 o 
   0   5   4     1171.22     1410.83     18.75 o 
   1   5   4     1890.52     1869.80     20.91 o 
   2   5   4      340.44      364.70     13.15 o 
   3   5   4      411.62      380.61     26.55 o 
   4   5   4      111.00      124.17     11.60 o 
   5   5   4      570.84      612.84     42.88 o 
   6   5   4      293.16      306.52     36.65 o 
   7   5   4       15.58       20.26     15.93 o 
  -8   6   4        5.90        8.20     18.05 o 
  -7   6   4        3.17        1.16      8.14 o 
  -6   6   4      740.53      723.86     21.11 o 
  -5   6   4      334.63      337.94     18.98 o 
  -4   6   4      103.80      110.86     11.68 o 
  -3   6   4      880.48      864.44     23.64 o 
  -2   6   4      551.06      564.62     31.73 o 
  -1   6   4      172.22      165.71      8.10 o 
   0   6   4        0.02        0.44      3.85 o 
   1   6   4      897.21      971.76     16.28 o 
   2   6   4        0.08        2.28      5.55 o 
   3   6   4       66.83       69.41     13.01 o 
   4   6   4      247.42      268.66     19.82 o 
   5   6   4      438.42      440.66     25.43 o 
   6   6   4        2.72      -12.58     14.73 o 
   7   6   4       69.53       81.52     25.88 o 
  -8   7   4       24.88       46.68     21.25 o 
  -7   7   4      221.24      216.07     18.79 o 
  -6   7   4       43.44       37.44     11.40 o 
  -5   7   4      161.04      160.20     15.15 o 
  -4   7   4        5.49       -0.82      7.95 o 
  -3   7   4      572.18      559.29     20.70 o 
  -2   7   4      865.06      791.78     23.33 o 
  -1   7   4      769.28      684.69     16.81 o 
   0   7   4      272.45      259.81     11.04 o 
   1   7   4       42.89       44.97      6.55 o 
   2   7   4       81.09       85.95      8.63 o 
   3   7   4      118.27      137.43     12.36 o 
   4   7   4      149.11      163.09     42.25 o 
   5   7   4       95.64      108.20     17.97 o 
   6   7   4       18.03       47.02     16.46 o 
  -8   8   4      343.20      328.58     36.54 o 
  -7   8   4        1.56        5.01     11.31 o 
  -6   8   4      209.30      224.40     18.51 o 
  -5   8   4       89.15       64.07     25.64 o 
  -4   8   4      280.17      335.27     18.96 o 
  -3   8   4     2359.55     2232.12     41.84 o 
  -2   8   4      645.22      587.76     22.14 o 
  -1   8   4        2.08        7.00      8.51 o 
   0   8   4      494.49      533.84     21.85 o 
   1   8   4      524.11      498.70     16.67 o 
   2   8   4       45.96       46.60      8.14 o 
   3   8   4       77.44       93.20     11.93 o 
   4   8   4       68.30       81.08     18.00 o 
   5   8   4       48.95       33.49     28.64 o 
   6   8   4       13.66       -3.29     16.00 o 
  -8   9   4        0.12       26.70     22.37 o 
  -7   9   4      283.95      320.68     36.02 o 
  -6   9   4      293.26      289.16     46.46 o 
  -5   9   4       49.32       27.47     15.94 o 
  -4   9   4       56.12       63.34     11.69 o 
  -3   9   4     1501.60     1514.13     35.49 o 
  -2   9   4        2.97       -0.36     19.76 o 
  -1   9   4     1585.50     1471.95     34.90 o 
   0   9   4      627.47      572.64     23.86 o 
   1   9   4       69.58       70.17     12.87 o 
   2   9   4      112.24      118.28     15.56 o 
   3   9   4        2.96       -7.01     16.33 o 
   4   9   4      153.86      159.67     28.04 o 
   5   9   4       81.84      115.52     28.49 o 
  -7  10   4      402.66      364.98     39.82 o 
  -6  10   4       78.82       84.85     18.01 o 
  -5  10   4      446.45      428.95     24.38 o 
  -4  10   4       26.33       35.77     15.03 o 
  -3  10   4      835.28      766.90     27.83 o 
  -2  10   4      404.68      390.42     21.62 o 
  -1  10   4        1.72        2.24      9.29 o 
   0  10   4        0.13        0.89     10.22 o 
   1  10   4        2.02        1.01     22.04 o 
   2  10   4      315.47      310.02     26.10 o 
   3  10   4      334.34      294.80     34.23 o 
   4  10   4       34.22       54.96     24.24 o 
  -6  11   4       95.64       91.90     13.73 o 
  -5  11   4        0.98       12.45      9.07 o 
  -4  11   4      256.86      263.17     20.55 o 
  -3  11   4       37.49       31.03     12.15 o 
  -2  11   4      364.53      385.26     25.73 o 
  -1  11   4       10.58       21.22     11.49 o 
   0  11   4       17.75       42.18     17.71 o 
   1  11   4       14.04       -1.61     17.08 o 
   2  11   4      260.07      231.51     34.86 o 
   3  11   4       99.39      134.46     28.64 o 
  -6  12   4        6.52        6.64     22.22 o 
  -5  12   4      810.12      867.70     54.96 o 
  -4  12   4       27.73       12.86     10.71 o 
  -3  12   4      251.96      244.65     20.59 o 
  -2  12   4       33.69       21.36     13.13 o 
  -1  12   4      168.51      144.82     18.14 o 
   0  12   4       89.00       84.17     16.20 o 
   1  12   4      116.46      123.08     18.53 o 
   2  12   4       42.73       43.93     23.49 o 
  -4  13   4      101.01       79.84     14.56 o 
  -3  13   4        2.15       -3.29     12.51 o 
  -2  13   4      261.09      251.65     29.61 o 
  -1  13   4       36.61       13.85     19.87 o 
   0  13   4      490.63      477.24     29.03 o 
   1  13   4       18.46        8.92     14.90 o 
  -1 -14   5        0.07       -2.09     19.54 o 
   0 -14   5      321.85      346.78     34.60 o 
   1 -14   5        2.37        4.60     14.28 o 
   2 -14   5      761.57      900.36     53.25 o 
   3 -14   5       69.89       69.21     27.22 o 
  -2 -13   5        4.11      -12.83     17.38 o 
  -1 -13   5        2.49       -5.29     16.48 o 
   0 -13   5        2.56      -10.74     15.21 o 
   1 -13   5       10.28        9.18     12.33 o 
   2 -13   5        1.27       -8.05     18.64 o 
   3 -13   5       30.81       46.09     24.09 o 
   4 -13   5        6.83       30.95     22.97 o 
   5 -13   5       33.98       60.56     26.03 o 
  -4 -12   5      544.35      546.87     43.40 o 
  -3 -12   5        0.64        2.01     17.23 o 
  -2 -12   5        1.11       20.27     12.55 o 
  -1 -12   5        2.28        6.29     15.62 o 
   0 -12   5       20.79       17.73      9.11 o 
   1 -12   5        0.13       -6.09      8.31 o 
   2 -12   5        0.97      -11.42      7.61 o 
   3 -12   5        4.53       -3.65     18.12 o 
   4 -12   5        0.60       12.53     19.24 o 
   5 -12   5       25.60       78.75     25.43 o 
   6 -12   5        0.02       24.68     22.30 o 
  -5 -11   5       39.68       32.00     31.14 o 
  -4 -11   5        3.59      -10.27     20.02 o 
  -3 -11   5      240.47      226.79     29.46 o 
  -2 -11   5      420.83      443.73     33.63 o 
  -1 -11   5       21.12       21.18     20.51 o 
   0 -11   5        4.99        2.11     10.12 o 
   1 -11   5      239.72      247.86     13.86 o 
   2 -11   5      157.67      193.73     11.56 o 
   3 -11   5        4.78       -8.05     15.96 o 
   4 -11   5       17.23       27.00     19.46 o 
   5 -11   5      123.44      117.76     27.00 o 
   6 -11   5       10.41        9.40     20.58 o 
   7 -11   5       93.96       74.20     25.43 o 
  -5 -10   5       18.07       10.92     16.22 o 
  -4 -10   5      673.24      731.43     33.12 o 
  -3 -10   5        2.32      -16.73     11.16 o 
  -2 -10   5      842.98      851.06     41.91 o 
  -1 -10   5      162.00      157.45     14.60 o 
   0 -10   5     1300.04     1287.78     32.63 o 
   1 -10   5       15.81       22.91      6.75 o 
   2 -10   5       22.18        8.68      6.36 o 
   3 -10   5      472.37      453.50     34.53 o 
   4 -10   5      790.71      741.44     43.93 o 
   5 -10   5      405.55      451.04     37.74 o 
   6 -10   5      186.28      166.23     29.68 o 
   7 -10   5      360.39      366.69     39.15 o 
  -6  -9   5        1.29        5.03     15.32 o 
  -5  -9   5       56.52       67.84     17.43 o 
  -4  -9   5       25.18       38.57     26.33 o 
  -3  -9   5       28.90       30.33     12.49 o 
  -2  -9   5        1.22       16.56     13.80 o 
  -1  -9   5      167.01      167.74     28.79 o 
   0  -9   5        1.58       -2.80      6.12 o 
   1  -9   5      413.98      400.75     13.20 o 
   2  -9   5        1.99       -1.14      6.01 o 
   3  -9   5      152.13      151.94     19.57 o 
   4  -9   5      647.90      668.05     40.20 o 
   5  -9   5       77.67       84.72     22.15 o 
   6  -9   5       90.79       91.28     22.97 o 
   7  -9   5       13.62       -6.34     17.90 o 
   8  -9   5       57.47       56.75     25.13 o 
  -7  -8   5        7.57       30.23     18.25 o 
  -6  -8   5       11.21       21.94     15.56 o 
  -5  -8   5        0.26       -9.77     24.09 o 
  -4  -8   5       30.61       13.79     11.79 o 
  -3  -8   5        3.72       -1.83     10.42 o 
  -2  -8   5        1.32       -9.37     10.07 o 
  -1  -8   5      401.19      347.29     16.83 o 
   0  -8   5       32.15       44.72      9.77 o 
   1  -8   5        5.83        6.43      5.11 o 
   2  -8   5      740.48      762.06     17.01 o 
   3  -8   5     1096.76     1152.38     20.27 o 
   4  -8   5      300.00      315.38     29.23 o 
   5  -8   5        4.75       -7.46     14.39 o 
   6  -8   5      450.92      382.43     33.04 o 
   7  -8   5      155.91      133.57     26.25 o 
   8  -8   5        2.28        2.61     19.24 o 
  -7  -7   5        8.26        7.89     15.97 o 
  -6  -7   5       66.78       81.99     17.63 o 
  -5  -7   5        0.33      -14.03     11.78 o 
  -4  -7   5      325.45      317.27     22.02 o 
  -3  -7   5      104.29      139.57     15.85 o 
  -2  -7   5      344.79      385.62     18.64 o 
  -1  -7   5      315.62      290.77     14.59 o 
   0  -7   5      291.36      257.54     14.82 o 
   1  -7   5      150.30      138.81      8.24 o 
   2  -7   5      687.58      627.37     19.57 o 
   3  -7   5       70.26       89.98      6.96 o 
   4  -7   5       36.88       50.49     16.71 o 
   5  -7   5     1206.24     1216.19     49.67 o 
   6  -7   5      478.74      462.52     35.42 o 
   7  -7   5        5.34        8.65     17.08 o 
   8  -7   5       39.45       88.82     25.06 o 
  -8  -6   5       15.73       15.30     17.39 o 
  -7  -6   5        9.98       12.15     15.34 o 
  -6  -6   5       54.49       76.80     17.25 o 
  -5  -6   5        1.79      -12.09     16.37 o 
  -4  -6   5      192.49      215.51     18.57 o 
  -3  -6   5      362.33      345.68     19.81 o 
  -2  -6   5     1794.91     1867.55     24.87 o 
  -1  -6   5      154.19      146.81     23.31 o 
   0  -6   5     1071.61     1021.92     23.21 o 
   1  -6   5     1627.02     1619.72     20.82 o 
   2  -6   5       35.86       56.93      5.74 o 
   3  -6   5     1773.49     1719.27     21.48 o 
   4  -6   5       96.03      103.66     18.49 o 
   5  -6   5      869.03      788.35     39.53 o 
   6  -6   5        6.15       -5.59     13.50 o 
   7  -6   5     1206.89     1186.58     53.17 o 
   8  -6   5       36.28       17.60     18.57 o 
  -8  -5   5      127.68      129.34     41.65 o 
  -7  -5   5        0.12        5.07     14.02 o 
  -6  -5   5        0.99       -5.76     11.20 o 
  -5  -5   5        2.29      -11.00     11.26 o 
  -4  -5   5       92.38       93.86     14.33 o 
  -3  -5   5       27.98       40.24     16.97 o 
  -2  -5   5       67.21       82.10      6.39 o 
  -1  -5   5      387.37      309.91     12.72 o 
   0  -5   5      346.69      405.20     32.59 o 
   1  -5   5     3731.26     4039.50     30.33 o 
   2  -5   5      920.62      956.00     12.49 o 
   3  -5   5      193.62      234.56     15.69 o 
   4  -5   5      147.32      161.64     17.38 o 
   5  -5   5      299.68      357.76     51.64 o 
   6  -5   5      268.64      266.09     27.22 o 
   7  -5   5       50.02       39.38     18.42 o 
   8  -5   5       44.99       26.77     18.72 o 
  -8  -4   5      440.65      347.31     29.01 o 
  -7  -4   5       25.30       11.17     13.38 o 
  -6  -4   5      896.28      963.11     43.66 o 
  -5  -4   5      546.86      536.44     25.13 o 
  -4  -4   5       43.44       43.29     11.13 o 
  -3  -4   5      404.50      372.75     20.73 o 
  -2  -4   5      435.55      357.93     15.85 o 
  -1  -4   5      213.48      225.95      9.09 o 
   0  -4   5      256.73      196.83      9.05 o 
   1  -4   5      322.45      336.32     21.07 o 
   2  -4   5       53.97       31.09      8.11 o 
   3  -4   5     1523.57     1635.78     32.07 o 
   4  -4   5      266.48      265.36      9.86 o 
   5  -4   5        9.95      -13.75      9.35 o 
   6  -4   5        1.14       -4.58     11.11 o 
   7  -4   5       24.17       35.05     17.30 o 
   8  -4   5        1.15        0.67     16.56 o 
   9  -4   5       43.58       36.24     25.95 o 
  -8  -3   5      382.51      319.39     27.66 o 
  -7  -3   5      123.67      133.24     19.33 o 
  -6  -3   5      564.79      537.16     26.91 o 
  -5  -3   5       23.24       24.07     32.85 o 
  -4  -3   5      647.39      601.94     22.42 o 
  -3  -3   5      189.48      224.02     14.20 o 
  -2  -3   5     1310.45     1126.11     23.65 o 
  -1  -3   5      506.78      523.36      9.19 o 
   0  -3   5       38.17       64.03      7.98 o 
   1  -3   5      429.05      480.83     14.83 o 
   2  -3   5     2575.86     2868.96     42.06 o 
   3  -3   5        4.62        8.65      8.80 o 
   4  -3   5      287.49      318.32     10.61 o 
   5  -3   5       30.54       37.06      6.98 o 
   6  -3   5       97.63       89.38     13.97 o 
   7  -3   5       89.66      112.76     16.40 o 
   8  -3   5       17.98        4.17     13.12 o 
   9  -3   5      105.63      100.31     31.47 o 
  -9  -2   5       13.68       -6.84     15.28 o 
  -8  -2   5      875.99      893.85     37.23 o 
  -7  -2   5       71.31      101.94     17.65 o 
  -6  -2   5      564.91      487.98     24.91 o 
  -5  -2   5      332.16      321.79     19.76 o 
  -4  -2   5     4043.20     4058.59     66.34 o 
  -3  -2   5     7381.96     7523.19     75.99 o 
  -2  -2   5       30.16        9.66      6.48 o 
  -1  -2   5     2819.51     2628.49     20.00 o 
   0  -2   5       34.21       14.36     14.62 o 
   1  -2   5     4959.50     4637.64     45.61 o 
   2  -2   5      728.09      716.21     17.97 o 
   3  -2   5     4885.51     4788.95     53.81 o 
   4  -2   5       25.39       32.67      9.16 o 
   5  -2   5      315.03      309.64     17.95 o 
   6  -2   5      314.18      357.70     19.89 o 
   7  -2   5      102.76      103.65     30.73 o 
   8  -2   5      212.13      133.49     30.13 o 
   9  -2   5       42.60       68.54     28.12 o 
  -9  -1   5        6.11        3.17     16.24 o 
  -8  -1   5       67.74       74.72     17.75 o 
  -7  -1   5       18.32       27.33     13.44 o 
  -6  -1   5      381.67      375.05     21.77 o 
  -5  -1   5      101.46       95.03      7.76 o 
  -4  -1   5      212.09      186.65      9.06 o 
  -3  -1   5     1652.68     1609.03     28.73 o 
  -2  -1   5      350.66      359.97     13.29 o 
  -1  -1   5      966.46      979.46     13.24 o 
   0  -1   5      301.09      351.80      7.99 o 
   1  -1   5      115.88       96.58      5.65 o 
   2  -1   5        0.73        4.23      5.72 o 
   3  -1   5        3.82       -4.05      6.40 o 
   4  -1   5      514.77      427.68     17.30 o 
   5  -1   5      565.46      584.57     21.38 o 
   6  -1   5       96.43       91.69     13.01 o 
   7  -1   5        0.46       -3.02      8.83 o 
   8  -1   5        2.28       22.89     21.93 o 
  -9   0   5        0.54       -0.02     14.91 o 
  -8   0   5       27.05       34.49     15.06 o 
  -7   0   5      249.36      256.67     21.26 o 
  -6   0   5        0.79       11.28     14.02 o 
  -5   0   5      162.33      134.00      9.58 o 
  -4   0   5      824.00      971.25     17.43 o 
  -3   0   5     1143.93     1026.69    117.64 o 
  -2   0   5        3.27       -5.01      4.66 o 
  -1   0   5      201.38      224.06     11.51 o 
   0   0   5       98.69       87.29      4.81 o 
   1   0   5     3526.54     3357.47     22.77 o 
   2   0   5      284.63      277.96     12.35 o 
   3   0   5      231.99      289.74     13.41 o 
   4   0   5       45.16       39.24      7.00 o 
   5   0   5      282.36      276.34     13.75 o 
   6   0   5       96.76       72.08     10.58 o 
   7   0   5      166.47      192.56     30.58 o 
   8   0   5        3.25       -8.20     19.69 o 
  -9   1   5       56.98       78.86     14.78 o 
  -8   1   5      274.02      297.85     24.18 o 
  -7   1   5      203.22      200.35     19.42 o 
  -6   1   5      485.01      497.64     16.87 o 
  -5   1   5       19.57        8.65      6.35 o 
  -3   1   5      104.80      144.56      8.04 o 
  -2   1   5      942.33      992.09     14.11 o 
  -1   1   5        1.23       10.14      3.97 o 
   0   1   5      477.55      430.60      9.51 o 
   1   1   5      464.41      422.71      9.47 o 
   2   1   5      371.19      391.42      9.45 o 
   3   1   5       70.08       71.69      8.16 o 
   4   1   5       10.58       24.71      9.43 o 
   5   1   5      107.05      103.78      9.13 o 
   6   1   5       82.30       86.02      9.72 o 
   7   1   5       45.35       39.36     14.82 o 
   8   1   5       10.20       19.46     23.72 o 
  -9   2   5      130.88      135.35     17.77 o 
  -8   2   5       20.87       22.56     10.68 o 
  -7   2   5     2089.64     2150.20     37.00 o 
  -6   2   5      248.90      254.64     11.74 o 
  -5   2   5      964.09      886.81     16.90 o 
  -4   2   5      443.85      463.69     19.94 o 
  -3   2   5     1833.01     1952.67     22.73 o 
  -2   2   5      368.48      379.92      7.84 o 
  -1   2   5     5793.42     5875.55     52.43 o 
   0   2   5     3496.01     3166.51     33.68 o 
   1   2   5     3888.34     3741.65     31.68 o 
   2   2   5     1616.49     1636.37     25.93 o 
   3   2   5     3849.37     3861.04     38.59 o 
   4   2   5      118.57      144.37      9.09 o 
   5   2   5      502.12      498.08     15.16 o 
   6   2   5      820.57      807.34     34.38 o 
   7   2   5        6.95       -4.52     13.76 o 
   8   2   5        3.06       19.09     24.76 o 
  -9   3   5      197.69      180.98     17.31 o 
  -8   3   5        0.02       -2.57      9.49 o 
  -7   3   5       32.95       24.81      6.90 o 
  -6   3   5        0.16        3.50      6.13 o 
  -5   3   5      133.18      153.62      8.98 o 
  -4   3   5        0.15        2.30      4.79 o 
  -3   3   5      130.38      148.75      6.75 o 
  -2   3   5      227.07      271.23      6.35 o 
  -1   3   5     1003.53     1165.75     21.32 o 
   0   3   5     1948.96     1987.41     20.55 o 
   1   3   5      133.15      146.91      6.46 o 
   2   3   5      123.92      163.92      8.73 o 
   3   3   5      380.95      379.34     11.65 o 
   4   3   5      676.03      680.79     15.88 o 
   5   3   5      182.36      172.00     12.98 o 
   6   3   5       34.67       26.37     13.89 o 
   7   3   5      278.17      302.12     25.78 o 
   8   3   5       18.16       12.03     16.58 o 
  -9   4   5       59.28       14.54     13.65 o 
  -8   4   5      112.17      138.36     17.33 o 
  -7   4   5        0.30       -2.80      6.92 o 
  -6   4   5        0.06        4.09      6.22 o 
  -5   4   5      263.04      270.59     10.95 o 
  -4   4   5      169.94      181.99     12.09 o 
  -3   4   5      458.45      415.33     21.47 o 
  -2   4   5      403.78      514.01     16.37 o 
  -1   4   5     1955.51     1981.88     30.10 o 
   0   4   5      246.59      269.20      9.33 o 
   1   4   5     1164.49     1090.07     14.99 o 
   2   4   5       81.60       67.20      6.37 o 
   3   4   5     1150.11     1130.79     28.20 o 
   4   4   5      390.46      372.87     15.83 o 
   5   4   5        2.23       16.12     11.43 o 
   6   4   5      164.33      188.38     34.27 o 
   7   4   5      391.88      383.51     29.07 o 
  -8   5   5      346.57      393.58     19.36 o 
  -7   5   5       61.36       55.66     10.23 o 
  -6   5   5        1.66       -0.24      7.28 o 
  -5   5   5      196.76      203.17     18.79 o 
  -4   5   5      168.31      157.87     15.70 o 
  -3   5   5        6.33       12.00      4.77 o 
  -2   5   5      321.14      317.21     14.67 o 
  -1   5   5      494.56      522.42     21.96 o 
   0   5   5      119.05      168.01      7.95 o 
   1   5   5      293.81      345.19      9.96 o 
   2   5   5        8.04        2.89      5.17 o 
   3   5   5      551.32      586.83     22.20 o 
   4   5   5       71.97       86.81     11.11 o 
   5   5   5       49.17       49.70     14.01 o 
   6   5   5      183.49      192.71     21.56 o 
   7   5   5       64.47       55.36     24.98 o 
  -8   6   5       23.17       12.62     12.60 o 
  -7   6   5      566.45      551.34     25.33 o 
  -6   6   5      224.72      234.77     14.33 o 
  -5   6   5     3063.25     3104.87     67.86 o 
  -4   6   5      409.01      397.25     13.81 o 
  -3   6   5     1810.47     1711.40     33.02 o 
  -2   6   5      334.38      309.28     15.76 o 
  -1   6   5      222.47      239.07     21.03 o 
   0   6   5       51.32       37.12      4.89 o 
   1   6   5      691.48      645.27     13.70 o 
   2   6   5      255.62      266.48     11.18 o 
   3   6   5      183.87      208.28     11.35 o 
   4   6   5      177.97      195.28     17.73 o 
   5   6   5        4.28       -0.35     12.41 o 
   6   6   5      115.46      108.49     19.43 o 
   7   6   5        2.46       -8.58     15.61 o 
  -8   7   5      509.29      446.04     38.18 o 
  -7   7   5      618.91      654.23     28.11 o 
  -6   7   5      346.03      338.76     29.72 o 
  -5   7   5      681.41      659.50     23.89 o 
  -4   7   5      162.76      153.13     14.18 o 
  -3   7   5        0.16        8.75      7.97 o 
  -2   7   5      918.52      974.10     32.18 o 
  -1   7   5       13.87       18.55     16.18 o 
   0   7   5      521.42      479.02     16.65 o 
   1   7   5      992.29     1005.20     17.56 o 
   2   7   5      426.40      458.76     14.49 o 
   3   7   5       34.77       30.75      9.24 o 
   4   7   5      106.52      118.65     13.38 o 
   5   7   5        8.21       30.17     14.08 o 
   6   7   5       35.22       25.49     15.61 o 
  -8   8   5      312.81      345.44     37.21 o 
  -7   8   5      163.59      149.19     17.57 o 
  -6   8   5      404.86      411.90     23.32 o 
  -5   8   5      795.85      725.02     27.03 o 
  -4   8   5      369.38      358.54     19.69 o 
  -3   8   5     2310.98     2221.74     41.63 o 
  -2   8   5        0.69       18.68      9.14 o 
  -1   8   5     1514.08     1457.68     33.59 o 
   0   8   5      323.40      348.54     22.56 o 
   1   8   5      374.92      352.35     19.93 o 
   2   8   5      575.25      607.90     25.01 o 
   3   8   5      268.85      280.51     16.45 o 
   4   8   5        8.47       -0.91     10.11 o 
   5   8   5       44.49       49.51     13.43 o 
   6   8   5       16.22       39.30     14.42 o 
  -8   9   5       17.43       50.64     24.16 o 
  -7   9   5       87.60      101.54     20.69 o 
  -6   9   5       77.30       51.46     13.74 o 
  -5   9   5      704.55      676.27     29.64 o 
  -4   9   5      488.24      426.94     26.18 o 
  -3   9   5      889.19      880.95     28.45 o 
  -2   9   5       84.23       81.40     12.92 o 
  -1   9   5      924.20      869.07     42.14 o 
   0   9   5        2.81       15.68     10.43 o 
   1   9   5      343.23      334.34     35.50 o 
   2   9   5      146.00      139.17     18.38 o 
   3   9   5       70.60       96.28     23.57 o 
   4   9   5      208.35      164.66     29.08 o 
   5   9   5        7.92       40.72     24.68 o 
  -7  10   5      246.02      246.70     34.83 o 
  -6  10   5      230.02      178.73     19.20 o 
  -5  10   5       73.66       91.59     14.27 o 
  -4  10   5      824.96      769.01     31.55 o 
  -3  10   5      277.29      299.81     24.57 o 
  -2  10   5        1.23      -12.05     11.45 o 
  -1  10   5       34.65       37.27     11.95 o 
   0  10   5      311.62      300.49     20.87 o 
   1  10   5        9.15       -6.02     11.56 o 
   2  10   5      101.63      116.69     17.35 o 
   3  10   5       75.99      172.94     28.94 o 
   4  10   5       22.02        7.61     22.30 o 
  -6  11   5        6.48       20.44     10.49 o 
  -5  11   5      713.60      708.61     25.36 o 
  -4  11   5      402.84      373.32     23.80 o 
  -3  11   5      791.09      773.58     29.94 o 
  -2  11   5      379.03      400.71     23.73 o 
  -1  11   5       14.47       16.90     11.73 o 
   0  11   5       45.49       25.56     13.09 o 
   1  11   5      117.84      107.39     17.08 o 
   2  11   5        1.88        4.27     13.16 o 
   3  11   5       28.58       41.17     24.16 o 
  -5  12   5       10.41       -2.17     11.39 o 
  -4  12   5        1.90       11.89     12.49 o 
  -3  12   5      158.75      160.36     33.45 o 
  -2  12   5      239.82      226.34     20.79 o 
  -1  12   5        4.12       -1.11     11.49 o 
   0  12   5      259.87      283.21     53.02 o 
   1  12   5       60.40       62.83     16.61 o 
   2  12   5       20.76       22.82     24.54 o 
  -4  13   5       24.20       28.29     12.64 o 
  -3  13   5        0.02      -16.01     13.80 o 
  -2  13   5        2.34       18.07     13.55 o 
  -1  13   5      118.60      104.88     18.67 o 
   0  13   5       28.65        1.41     15.14 o 
  -1 -14   6        6.82       -0.60     18.12 o 
   0 -14   6       17.56        3.51     12.68 o 
   2 -14   6        1.66      -14.17     20.88 o 
   3 -14   6        2.05        6.41     21.33 o 
  -2 -13   6      231.93      271.65     47.28 o 
  -1 -13   6       16.24       21.03     18.42 o 
   0 -13   6       85.80        7.23     10.89 o 
   1 -13   6       15.45        0.40     11.81 o 
   2 -13   6      142.68      166.38     28.86 o 
   3 -13   6      188.25      199.19     32.22 o 
   4 -13   6      157.34      169.21     31.40 o 
   5 -13   6       62.18       86.51     26.70 o 
  -4 -12   6      153.68      118.87     27.52 o 
  -3 -12   6       42.77       19.54     18.72 o 
  -2 -12   6       64.12       32.59     19.39 o 
  -1 -12   6        5.78       21.29     12.10 o 
   0 -12   6       41.78       18.99     14.21 o 
   1 -12   6       23.09       30.61      9.52 o 
   2 -12   6       10.48        5.24     12.25 o 
   3 -12   6       42.11       53.68     15.36 o 
   4 -12   6       76.54      101.50     26.10 o 
   5 -12   6      124.00      164.44     30.28 o 
   6 -12   6        0.05      -15.36     19.02 o 
  -5 -11   6       14.27        1.92     27.48 o 
  -4 -11   6      203.18      222.69     57.83 o 
  -3 -11   6        1.21       -0.67     15.96 o 
  -2 -11   6      190.88      221.57     28.04 o 
  -1 -11   6       32.86       32.89     16.18 o 
   0 -11   6      143.72      115.38     22.71 o 
   1 -11   6      441.14      442.44     33.97 o 
   2 -11   6      895.94      873.39     19.85 o 
   3 -11   6      293.62      279.59     31.99 o 
   4 -11   6       14.35       22.22     19.09 o 
   5 -11   6      350.97      346.33     37.81 o 
   6 -11   6      236.32      247.15     33.86 o 
  -5 -10   6       26.48       24.68     16.63 o 
  -4 -10   6       48.23       37.28     15.41 o 
  -3 -10   6       10.77       -8.95     12.29 o 
  -2 -10   6        0.12        7.08     13.95 o 
  -1 -10   6      803.42      799.48     26.01 o 
   0 -10   6      364.66      356.36     16.23 o 
   1 -10   6       73.46       77.48      9.93 o 
   2 -10   6      184.17      174.38     10.43 o 
   3 -10   6      240.02      296.07     30.35 o 
   4 -10   6       72.87       75.17     22.00 o 
   5 -10   6       59.57       58.77     21.18 o 
   6 -10   6      263.12      259.30     31.77 o 
   7 -10   6       18.55       29.38     21.03 o 
  -6  -9   6        9.19       22.27     16.77 o 
  -5  -9   6       21.03        8.59     15.04 o 
  -4  -9   6      111.41      123.39     18.49 o 
  -3  -9   6       97.92       73.46     21.48 o 
  -2  -9   6       57.51       47.65     16.18 o 
  -1  -9   6       42.25       46.31     16.89 o 
   0  -9   6      145.72      119.01     13.79 o 
   1  -9   6     1313.86     1316.22     25.19 o 
   2  -9   6     1598.93     1637.48     26.02 o 
   3  -9   6      477.59      412.11     32.44 o 
   4  -9   6      187.55      185.32     25.36 o 
   5  -9   6      131.46      157.58     24.98 o 
   6  -9   6        7.90        9.47     18.79 o 
   7  -9   6        0.03       -2.01     18.87 o 
  -7  -8   6       12.51       18.06     40.23 o 
  -6  -8   6       30.06       56.38     17.75 o 
  -5  -8   6        5.66        6.86     16.56 o 
  -4  -8   6      155.66      163.84     18.90 o 
  -3  -8   6       75.89       95.47     15.21 o 
  -2  -8   6      100.16       64.58     17.08 o 
  -1  -8   6      257.78      243.90     15.77 o 
   0  -8   6        9.38       20.65      8.91 o 
   1  -8   6      160.24      164.47     10.55 o 
   2  -8   6      131.12      123.79      8.64 o 
   3  -8   6     1193.58     1047.32     18.95 o 
   4  -8   6     1017.21      965.46     45.04 o 
   5  -8   6      136.00      132.97     22.67 o 
   6  -8   6      129.39      139.91     24.68 o 
   7  -8   6       89.07       92.25     24.61 o 
   8  -8   6        3.91      -18.72     17.90 o 
  -7  -7   6       46.10       25.71     16.43 o 
  -6  -7   6       36.38       83.23     24.83 o 
  -5  -7   6        2.53        5.04     22.30 o 
  -4  -7   6      508.29      512.39     46.87 o 
  -3  -7   6       75.30       67.61     13.58 o 
  -2  -7   6     1707.20     1513.48     24.00 o 
  -1  -7   6     1384.21     1454.87     28.47 o 
   0  -7   6      326.47      279.07     15.50 o 
   1  -7   6      501.84      535.98     17.26 o 
   2  -7   6      176.07      213.66     12.13 o 
   3  -7   6      982.74      949.52     15.95 o 
   4  -7   6       22.40       38.56     16.26 o 
   5  -7   6     2094.60     2005.95     63.39 o 
   6  -7   6      437.47      424.56     35.13 o 
   7  -7   6      356.23      389.14     36.02 o 
   8  -7   6        0.95      -13.72     17.75 o 
  -8  -6   6       32.70       44.37     19.01 o 
  -7  -6   6        7.76       -1.51     14.94 o 
  -6  -6   6      114.05      105.31     18.40 o 
  -5  -6   6        1.28      -14.89      9.93 o 
  -4  -6   6        8.77       10.48     11.17 o 
  -3  -6   6       36.56       45.52     11.99 o 
  -2  -6   6        2.54       -1.50      5.14 o 
  -1  -6   6     1806.05     1821.09     29.74 o 
   0  -6   6     1618.74     1596.35     43.07 o 
   1  -6   6       25.93        3.43     10.14 o 
   2  -6   6       50.34       37.27      4.77 o 
   3  -6   6      873.65      870.36     12.60 o 
   4  -6   6      766.10      774.05     26.96 o 
   5  -6   6        4.07      -11.83     10.59 o 
   6  -6   6      179.43      192.71     25.28 o 
   7  -6   6        7.88       11.56     17.67 o 
   8  -6   6        1.25        6.79     17.97 o 
  -8  -5   6      439.99      378.52     46.98 o 
  -7  -5   6       40.51       35.68     15.44 o 
  -6  -5   6        0.29       -0.32     11.90 o 
  -5  -5   6       68.00       76.62     15.59 o 
  -4  -5   6       44.89       63.76     12.99 o 
  -3  -5   6      223.52      232.00     16.52 o 
  -2  -5   6        1.78        9.36      4.57 o 
  -1  -5   6     1582.82     1509.77     24.95 o 
   0  -5   6      305.51      292.16     19.70 o 
   1  -5   6      665.55      770.60     20.66 o 
   2  -5   6       59.69       60.46      4.21 o 
   3  -5   6      398.21      487.96     19.79 o 
   4  -5   6       74.80       79.77     12.57 o 
   5  -5   6      125.81       88.02     14.64 o 
   6  -5   6      173.86      159.54     25.06 o 
   7  -5   6       62.88       72.71     20.51 o 
   8  -5   6       22.21       24.61     19.39 o 
  -8  -4   6       42.11       36.99     17.64 o 
  -7  -4   6      330.20      376.03     27.19 o 
  -6  -4   6      399.74      377.89     46.42 o 
  -5  -4   6      302.11      313.83     21.34 o 
  -4  -4   6      125.61      123.20     14.54 o 
  -3  -4   6        3.24       -7.01      7.54 o 
  -2  -4   6       37.92       41.72      9.12 o 
  -1  -4   6      274.77      239.58      8.83 o 
   0  -4   6     2071.26     2128.33     28.91 o 
   1  -4   6     1159.44     1097.10     33.00 o 
   2  -4   6      157.12      170.15     21.48 o 
   3  -4   6        0.05      -10.76      7.35 o 
   4  -4   6       40.44       38.58     11.34 o 
   5  -4   6       81.62      105.46     25.69 o 
   6  -4   6       42.92       26.59     22.22 o 
   7  -4   6       35.22       40.32     14.98 o 
   8  -4   6       63.86       46.16     19.99 o 
  -8  -3   6      102.06       82.94     19.68 o 
  -7  -3   6      188.95      203.55     25.17 o 
  -6  -3   6     2831.97     2728.20     54.64 o 
  -5  -3   6     2759.53     2732.66     50.53 o 
  -4  -3   6       31.87       55.14     11.14 o 
  -3  -3   6     1775.55     1630.87     32.18 o 
  -2  -3   6      835.94      846.12     21.35 o 
  -1  -3   6     1094.22      941.04     13.53 o 
   0  -3   6      223.87      165.46     55.04 o 
   1  -3   6     4112.37     3907.00     43.48 o 
   2  -3   6      881.05      912.22     21.82 o 
   3  -3   6     1663.39     1570.61     30.35 o 
   4  -3   6      427.08      402.26     36.39 o 
   5  -3   6      542.83      542.59     23.16 o 
   6  -3   6       35.09       23.17     11.86 o 
   7  -3   6       83.32       77.89     15.09 o 
   8  -3   6      391.94      450.37     27.69 o 
  -9  -2   6       97.30       65.67     19.80 o 
  -8  -2   6       18.19       40.90     16.23 o 
  -7  -2   6        1.76        3.62     12.07 o 
  -6  -2   6      109.36      121.39     16.49 o 
  -5  -2   6      392.03      413.02     21.10 o 
  -4  -2   6       79.24       95.00     12.05 o 
  -3  -2   6      992.46     1060.74     24.82 o 
  -2  -2   6      560.84      576.13     14.71 o 
  -1  -2   6     1417.74     1288.76     24.24 o 
   0  -2   6     3253.46     3222.96     48.03 o 
   1  -2   6      312.31      353.86     12.99 o 
   2  -2   6      465.87      394.35     15.16 o 
   3  -2   6     1017.34     1128.70     37.40 o 
   4  -2   6      249.82      283.10     16.01 o 
   5  -2   6        4.30        9.88      9.14 o 
   6  -2   6      564.78      526.80     31.66 o 
   7  -2   6      104.70       94.72     15.55 o 
   8  -2   6      234.70      276.45     38.85 o 
  -9  -1   6      144.24      146.61     22.72 o 
  -8  -1   6        1.33      -14.95     12.31 o 
  -7  -1   6       51.89       34.04     16.22 o 
  -6  -1   6       88.93       79.78     14.68 o 
  -5  -1   6      389.47      428.98     12.75 o 
  -4  -1   6       52.20       54.80      6.11 o 
  -3  -1   6     2198.48     2130.71     33.66 o 
  -2  -1   6      715.61      640.40     17.23 o 
  -1  -1   6      897.62      910.30     18.05 o 
   0  -1   6      235.02      255.59      7.79 o 
   1  -1   6      552.31      617.99      8.12 o 
   2  -1   6        0.20        4.55      3.60 o 
   3  -1   6      200.82      226.02     13.37 o 
   4  -1   6       52.96       53.85      9.77 o 
   5  -1   6      168.48      209.26     24.13 o 
   6  -1   6      402.62      406.16     20.84 o 
   7  -1   6       88.86       93.07     12.98 o 
   8  -1   6        9.48       11.34     21.63 o 
  -9   0   6        5.36        3.59     14.96 o 
  -8   0   6       19.85       20.68     20.14 o 
  -7   0   6        0.19       -6.40     10.48 o 
  -6   0   6      374.69      328.29     20.56 o 
  -5   0   6      591.19      518.71     15.03 o 
  -4   0   6      201.35      227.40     24.31 o 
  -2   0   6      232.26      184.08      9.99 o 
  -1   0   6     4351.90     4174.67     38.71 o 
   0   0   6      167.13      236.50      9.42 o 
   1   0   6       64.84       97.56      4.83 o 
   2   0   6        0.70        7.15      3.43 o 
   3   0   6      621.86      604.18     18.43 o 
   4   0   6       89.86      115.04     17.49 o 
   5   0   6       27.36       16.34     18.91 o 
   6   0   6       28.82       22.90     10.54 o 
   7   0   6      118.41      102.47     27.00 o 
   8   0   6        4.33       31.55     23.49 o 
  -9   1   6      547.16      488.12     30.92 o 
  -8   1   6      578.33      580.30     29.56 o 
  -7   1   6      799.66      747.59     29.93 o 
  -6   1   6       16.75       22.98      7.93 o 
  -5   1   6     1875.91     1916.91     32.66 o 
  -4   1   6       15.86       19.00      7.58 o 
  -3   1   6     4157.39     4177.46     37.57 o 
  -2   1   6       54.81       55.23      5.95 o 
  -1   1   6     1291.11     1202.27     23.99 o 
   0   1   6     2770.36     2811.46     25.51 o 
   1   1   6     6218.21     5962.82     42.52 o 
   2   1   6       18.61       19.92      4.31 o 
   3   1   6     2673.10     2664.94     49.11 o 
   4   1   6     2666.80     2571.71     33.33 o 
   5   1   6        1.62        2.83      7.37 o 
   6   1   6       10.02       21.83      9.41 o 
   7   1   6      114.22      141.32     29.08 o 
   8   1   6      204.15      215.00     37.66 o 
  -9   2   6       28.13       37.39     12.88 o 
  -8   2   6       10.63       -0.06      9.96 o 
  -7   2   6        6.98       11.31      8.76 o 
  -6   2   6      234.98      213.35     26.80 o 
  -5   2   6       15.95       17.81      5.94 o 
  -4   2   6       25.68       65.18      7.29 o 
  -3   2   6      667.88      657.14     13.35 o 
  -2   2   6     2055.56     1963.60     37.03 o 
  -1   2   6      211.31      193.35     10.74 o 
   0   2   6       24.07       22.28      5.77 o 
   1   2   6        4.83        2.12      4.35 o 
   2   2   6     1445.62     1329.06     18.93 o 
   3   2   6      286.08      268.24     12.12 o 
   4   2   6       82.84       87.74      8.41 o 
   5   2   6      194.78      219.06     12.06 o 
   6   2   6      149.55      178.52     19.29 o 
   7   2   6       35.84       62.64     23.72 o 
   8   2   6       26.94       -4.10     23.72 o 
  -9   3   6       27.52        5.28     11.47 o 
  -8   3   6       78.18       39.23     25.51 o 
  -7   3   6       36.71       37.36      8.33 o 
  -6   3   6       93.15       89.91      8.77 o 
  -5   3   6       72.05       56.90      8.10 o 
  -4   3   6      357.06      380.46     12.24 o 
  -3   3   6      215.07      188.02      7.35 o 
  -2   3   6       68.40       43.45      7.73 o 
  -1   3   6      391.16      465.01     15.05 o 
   0   3   6       13.93       18.20      5.06 o 
   1   3   6        8.25       -3.90      3.73 o 
   2   3   6      174.31      187.80      8.26 o 
   3   3   6        1.86        4.62      5.50 o 
   4   3   6      380.55      422.86     19.29 o 
   5   3   6      299.32      303.03     13.71 o 
   6   3   6        7.41       23.03     13.34 o 
   7   3   6        4.85       20.98     15.44 o 
   8   3   6       41.00       45.42     26.47 o 
  -9   4   6      171.63      171.08     20.62 o 
  -8   4   6        0.03       -2.77     11.87 o 
  -7   4   6       64.84       82.49      9.79 o 
  -6   4   6      337.79      374.49     14.15 o 
  -5   4   6      141.24      198.18     15.18 o 
  -4   4   6        4.65       10.00      5.12 o 
  -3   4   6       35.07       37.67      5.74 o 
  -2   4   6     1364.48     1592.65     28.45 o 
  -1   4   6     1179.92     1436.18     26.28 o 
   0   4   6     1887.61     2106.73     31.95 o 
   1   4   6      806.71      838.42     13.47 o 
   2   4   6      312.24      321.66     10.47 o 
   3   4   6      218.03      239.07     14.47 o 
   4   4   6      166.34      189.50     13.47 o 
   5   4   6      124.71      155.01     17.99 o 
   6   4   6        4.19       -3.28     12.44 o 
   7   4   6       23.19       37.78     16.67 o 
  -8   5   6      282.90      299.26     21.47 o 
  -7   5   6     1394.22     1410.37     30.08 o 
  -6   5   6      111.54      123.75     11.80 o 
  -5   5   6     3153.29     3146.94     46.52 o 
  -4   5   6       53.57       52.63      8.33 o 
  -3   5   6     2074.86     2139.79     36.19 o 
  -2   5   6      833.57      862.34     39.30 o 
  -1   5   6     2972.47     3032.84     41.88 o 
   0   5   6     1501.07     1505.22     15.98 o 
   1   5   6     1973.20     1888.57     21.45 o 
   2   5   6       69.56       72.48      7.24 o 
   3   5   6     1563.33     1595.35     24.11 o 
   4   5   6      231.63      256.68     17.58 o 
   5   5   6      148.93      149.44     18.28 o 
   6   5   6       40.24       49.42     15.98 o 
   7   5   6      115.35      116.03     27.07 o 
  -8   6   6       88.02       58.83     14.48 o 
  -7   6   6      196.72      192.36     18.23 o 
  -6   6   6       96.87      105.90     31.55 o 
  -5   6   6      407.23      447.53     29.53 o 
  -4   6   6      287.76      293.39     17.42 o 
  -3   6   6       26.19       24.53     10.07 o 
  -2   6   6      474.13      404.39     17.77 o 
  -1   6   6      222.23      248.26     14.75 o 
   0   6   6      734.62      724.38     12.01 o 
   1   6   6      335.47      322.09     10.66 o 
   2   6   6      126.88      138.67     11.43 o 
   3   6   6     1251.62     1222.72     22.29 o 
   4   6   6       17.08       24.05      9.82 o 
   5   6   6        6.77       23.77     13.20 o 
   6   6   6      133.16      142.49     26.96 o 
  -8   7   6       59.36       59.31     14.90 o 
  -7   7   6      187.91      201.50     33.52 o 
  -6   7   6      287.93      300.15     20.54 o 
  -5   7   6     1387.10     1353.30     33.60 o 
  -4   7   6      514.38      498.64     21.82 o 
  -3   7   6      235.14      223.35     15.66 o 
  -2   7   6       65.94       68.76     11.23 o 
  -1   7   6     1751.39     1606.51     52.76 o 
   0   7   6       68.65       69.87     11.36 o 
   1   7   6     2794.12     2810.06     34.97 o 
   2   7   6       14.10        0.39      6.31 o 
   3   7   6      268.37      272.00     13.34 o 
   4   7   6      139.42      125.72     13.67 o 
   5   7   6       11.99        5.88     11.08 o 
   6   7   6       23.57       12.66     13.40 o 
  -8   8   6       42.76       17.00     20.66 o 
  -7   8   6      614.92      524.20     26.94 o 
  -6   8   6        3.07       -6.18     10.16 o 
  -5   8   6        1.04        1.21     15.70 o 
  -4   8   6       19.61       12.86      9.80 o 
  -3   8   6      677.57      656.35     24.55 o 
  -2   8   6       59.83       56.35     11.31 o 
  -1   8   6     1519.53     1468.18     34.41 o 
   0   8   6       11.65       21.03      9.94 o 
   1   8   6      159.83      139.97     15.66 o 
   2   8   6       23.48       39.87     17.08 o 
   3   8   6       87.23       67.89     21.93 o 
   4   8   6       78.85       91.21     24.46 o 
   5   8   6      219.63      286.75     34.90 o 
  -7   9   6      194.98      143.77     21.66 o 
  -6   9   6      208.74      223.83     20.28 o 
  -5   9   6      324.89      335.92     21.22 o 
  -4   9   6        0.23        0.94      9.57 o 
  -3   9   6       18.57       22.71     10.45 o 
  -2   9   6      294.70      336.80     20.36 o 
  -1   9   6      371.43      357.10     20.53 o 
   0   9   6      115.62      127.24     14.90 o 
   1   9   6       13.95        3.28     10.40 o 
   2   9   6      171.05      162.73     18.13 o 
   3   9   6       73.63       82.41     22.89 o 
   4   9   6       14.82       -8.05     20.14 o 
   5   9   6      480.44      588.48     44.82 o 
  -7  10   6       21.28       10.60     13.44 o 
  -6  10   6       96.46       87.84     16.54 o 
  -5  10   6      320.95      310.83     34.49 o 
  -4  10   6      206.34      209.49     18.32 o 
  -3  10   6      223.82      232.59     39.04 o 
  -2  10   6      634.24      645.48     27.16 o 
  -1  10   6       28.39       25.65     14.32 o 
   0  10   6       49.35       72.24     14.49 o 
   1  10   6       67.43       74.26     14.79 o 
   2  10   6      556.17      511.07     27.28 o 
   3  10   6        6.19       15.74     20.51 o 
   4  10   6       99.52      126.63     29.68 o 
  -6  11   6       11.64       17.11     11.30 o 
  -5  11   6        3.66       -4.97     10.30 o 
  -4  11   6        4.35       -2.02     11.96 o 
  -3  11   6       14.93       12.54     11.68 o 
  -2  11   6        5.61       13.52     11.94 o 
  -1  11   6        5.93       12.67     11.73 o 
   0  11   6      152.77      143.55     18.25 o 
   1  11   6        9.17       29.01     13.86 o 
   2  11   6       63.37       65.53     17.03 o 
   3  11   6       12.29      -13.42     21.55 o 
  -5  12   6       31.02       45.97     13.35 o 
  -4  12   6        1.26        3.82     12.41 o 
  -3  12   6        8.37       15.50     13.07 o 
  -2  12   6       54.32       52.38     14.87 o 
  -1  12   6       19.94       31.64     23.75 o 
   0  12   6        1.87        6.03     13.52 o 
   1  12   6       11.20       -0.69     24.83 o 
   2  12   6        0.02        3.45     15.50 o 
  -3  13   6       85.34       72.66     20.40 o 
  -2  13   6       19.57        4.74     13.50 o 
  -1  13   6      101.05      107.01     30.24 o 
  -1 -14   7       20.07       -2.98     18.12 o 
   0 -14   7      354.71      332.16     33.19 o 
   2 -14   7      128.23      178.68     31.17 o 
   3 -14   7      242.55      287.34     37.51 o 
  -2 -13   7      100.37       98.34     17.59 o 
  -1 -13   7        7.80       22.50     12.77 o 
   0 -13   7       61.04       70.19     14.46 o 
   1 -13   7        0.70        6.71     12.69 o 
   2 -13   7      108.74      115.97     26.10 o 
   3 -13   7      228.99      240.96     33.78 o 
   4 -13   7        4.09       10.07     20.96 o 
   5 -13   7      135.65      114.92     30.05 o 
  -4 -12   7        2.81        7.01     20.06 o 
  -3 -12   7        5.79        7.68     19.69 o 
  -2 -12   7       27.55        1.94     16.18 o 
  -1 -12   7      375.02      354.77     22.70 o 
   0 -12   7      240.80      258.26     20.25 o 
   1 -12   7      198.12      199.76     21.72 o 
   2 -12   7       70.49       89.00     20.99 o 
   3 -12   7      279.08      279.02     22.83 o 
   4 -12   7      144.30      185.99     29.68 o 
   5 -12   7      291.80      410.62     40.64 o 
   6 -12   7        8.51        1.04     20.73 o 
  -5 -11   7        4.08        4.58     17.45 o 
  -4 -11   7       19.16        2.31     18.20 o 
  -3 -11   7      287.31      231.71     29.53 o 
  -2 -11   7       53.02       47.06     18.94 o 
  -1 -11   7        3.20       -9.55     12.98 o 
   0 -11   7       92.50       87.81     11.22 o 
   1 -11   7        5.89       -5.34      8.04 o 
   2 -11   7       16.42       24.10     16.15 o 
   3 -11   7      154.42      153.40     27.00 o 
   4 -11   7       16.74        0.97     18.35 o 
   5 -11   7      291.23      320.01     35.72 o 
   6 -11   7       16.81        8.13     20.88 o 
  -5 -10   7       25.81       13.96     15.53 o 
  -4 -10   7      264.75      303.46     25.63 o 
  -3 -10   7        4.93       19.46     16.41 o 
  -2 -10   7        2.85        6.12     14.39 o 
  -1 -10   7     1208.44     1129.98     47.73 o 
   0 -10   7     2224.32     2254.77     34.81 o 
   1 -10   7      233.23      240.66     13.83 o 
   2 -10   7        2.56        8.94      7.58 o 
   3 -10   7        1.23      -11.11     14.92 o 
   4 -10   7      158.83      134.16     25.58 o 
   5 -10   7      253.88      261.24     31.25 o 
   6 -10   7        0.25       -9.25     16.93 o 
   7 -10   7        6.64       18.79     20.66 o 
  -6  -9   7        3.16       -4.24     18.20 o 
  -5  -9   7       12.66        1.39     14.47 o 
  -4  -9   7       22.72       26.93     26.74 o 
  -3  -9   7      137.76      149.30     18.18 o 
  -2  -9   7      101.43       56.98     17.45 o 
  -1  -9   7      135.75      144.30     14.01 o 
   0  -9   7      293.88      299.66     18.68 o 
   1  -9   7     1091.13     1023.15     22.66 o 
   2  -9   7      922.90      889.07     25.14 o 
   3  -9   7      189.62      177.19     24.91 o 
   4  -9   7      203.20      199.49     26.33 o 
   5  -9   7      165.17      115.52     23.49 o 
   6  -9   7        0.50      -12.68     15.14 o 
   7  -9   7       30.95       24.83     20.28 o 
  -7  -8   7        2.15      -10.20     15.08 o 
  -6  -8   7      314.67      290.77     26.62 o 
  -5  -8   7        2.46       15.82     15.81 o 
  -4  -8   7      431.61      408.69     25.41 o 
  -3  -8   7      550.26      546.30     59.92 o 
  -2  -8   7        5.74        6.64     13.42 o 
  -1  -8   7      657.19      574.64     20.75 o 
   0  -8   7      696.54      643.87     22.44 o 
   1  -8   7     1360.96     1353.48     23.93 o 
   2  -8   7      279.48      287.04     15.18 o 
   3  -8   7     1325.49     1270.41     48.47 o 
   4  -8   7      205.56      244.76     26.62 o 
   5  -8   7      236.11      273.62     29.61 o 
   6  -8   7        3.90       22.37     17.60 o 
   7  -8   7       71.51       97.10     25.58 o 
   8  -8   7        0.66        5.29     19.54 o 
  -7  -7   7        7.75       26.63     16.94 o 
  -6  -7   7       90.31      122.30     29.72 o 
  -5  -7   7       91.34       59.28     15.63 o 
  -4  -7   7       22.26       32.32     12.84 o 
  -3  -7   7      260.69      304.99     21.05 o 
  -2  -7   7       35.50       28.04     14.17 o 
  -1  -7   7       43.58       44.83     21.89 o 
   0  -7   7       36.77       18.43      8.57 o 
   1  -7   7      632.61      598.80     20.73 o 
   2  -7   7      516.91      536.33     16.79 o 
   3  -7   7      506.69      486.07     28.97 o 
   4  -7   7        7.59        4.80     11.32 o 
   5  -7   7       84.21       84.42     20.06 o 
   6  -7   7       21.93       15.96     17.00 o 
   7  -7   7       23.51       32.66     19.76 o 
   8  -7   7      134.18      160.26     29.46 o 
  -8  -6   7       34.40       41.94     18.35 o 
  -7  -6   7        4.40        7.80     18.42 o 
  -6  -6   7      143.61      134.41     19.61 o 
  -5  -6   7       50.42       61.13     27.07 o 
  -4  -6   7      355.64      343.43     22.01 o 
  -3  -6   7      320.44      334.94     20.15 o 
  -2  -6   7      204.22      180.36     18.94 o 
  -1  -6   7      139.34      193.75     13.76 o 
   0  -6   7       88.05      107.77     13.69 o 
   1  -6   7     1622.77     1631.30     32.03 o 
   2  -6   7      125.48      141.65     16.00 o 
   3  -6   7       41.31       20.59     10.37 o 
   4  -6   7       39.01       49.93     12.38 o 
   5  -6   7        0.03      -10.93     13.13 o 
   6  -6   7       16.93       14.13     14.43 o 
   7  -6   7        0.02        8.95     17.15 o 
   8  -6   7       41.93       27.29     20.58 o 
  -8  -5   7      184.47      165.82     37.96 o 
  -7  -5   7      598.61      586.24     31.59 o 
  -6  -5   7       49.54       23.56     23.38 o 
  -5  -5   7      677.67      583.05     26.95 o 
  -4  -5   7       90.09      119.82     14.97 o 
  -3  -5   7      100.44      104.64     13.32 o 
  -2  -5   7      600.09      563.52     13.05 o 
  -1  -5   7       57.37       83.14      7.20 o 
   0  -5   7        1.19        3.60      5.31 o 
   1  -5   7      384.83      372.17     16.01 o 
   2  -5   7      443.15      405.69     17.77 o 
   3  -5   7      151.68      128.26     20.77 o 
   4  -5   7      137.71      137.34     15.33 o 
   5  -5   7        4.47        3.86     14.88 o 
   6  -5   7       50.77       77.36     15.07 o 
   7  -5   7       90.23      100.70     17.38 o 
   8  -5   7       32.69       17.38     19.54 o 
  -8  -4   7     1403.35     1319.33     46.23 o 
  -7  -4   7       75.03       57.71     16.60 o 
  -6  -4   7      426.26      475.53     26.34 o 
  -5  -4   7        0.06       -3.25     10.59 o 
  -4  -4   7      763.94      655.41     24.92 o 
  -3  -4   7      898.06      828.45     24.87 o 
  -2  -4   7        9.03       16.12      6.45 o 
  -1  -4   7     2385.05     2472.83     25.45 o 
   0  -4   7     4837.43     5010.61     50.62 o 
   1  -4   7      422.09      388.11     15.49 o 
   2  -4   7        1.06        2.96     10.96 o 
   3  -4   7     1030.78      835.83     24.08 o 
   4  -4   7       57.86       76.60     13.54 o 
   5  -4   7      644.64      660.59     25.52 o 
   6  -4   7      417.06      436.96     23.51 o 
   7  -4   7       10.89        0.01     12.85 o 
   8  -4   7       41.22       14.98     17.26 o 
  -8  -3   7      378.23      424.96     30.72 o 
  -7  -3   7      401.59      409.28     27.81 o 
  -6  -3   7      164.20      172.84     24.57 o 
  -5  -3   7      378.24      367.43     21.53 o 
  -4  -3   7       10.44       36.89     11.11 o 
  -3  -3   7      414.32      418.83     18.07 o 
  -2  -3   7      298.89      344.68      7.99 o 
  -1  -3   7     1475.47     1485.63     18.25 o 
   0  -3   7     4286.62     4049.72     59.21 o 
   1  -3   7     1592.93     1462.41     25.47 o 
   2  -3   7      311.11      342.82     15.47 o 
   3  -3   7       14.57       16.01     12.04 o 
   4  -3   7      883.83      872.59     25.87 o 
   5  -3   7       54.80       49.85     11.99 o 
   6  -3   7      804.66      848.99     48.55 o 
   7  -3   7      473.04      436.70     24.81 o 
   8  -3   7       31.07       29.81     29.08 o 
  -9  -2   7      337.09      343.52     29.49 o 
  -8  -2   7      131.06      153.50     21.06 o 
  -7  -2   7      143.90      179.31     20.25 o 
  -6  -2   7       38.45       22.05     12.29 o 
  -5  -2   7      302.35      326.69     19.70 o 
  -4  -2   7      239.88      277.05     16.92 o 
  -3  -2   7     2173.12     2114.10     35.48 o 
  -2  -2   7      782.72      832.06     14.66 o 
  -1  -2   7     2521.15     2508.14     24.23 o 
   0  -2   7      489.60      448.46     13.42 o 
   1  -2   7      469.52      485.75     15.34 o 
   2  -2   7        0.78        3.20      6.80 o 
   3  -2   7       22.25       13.34      7.54 o 
   4  -2   7      637.88      623.20     21.97 o 
   5  -2   7      132.66      144.15     14.56 o 
   6  -2   7        2.40       -9.03     10.03 o 
   7  -2   7        0.10       -6.70     11.52 o 
   8  -2   7        1.81       -9.40     21.78 o 
  -9  -1   7       42.64       41.11     18.06 o 
  -8  -1   7       85.38       91.92     18.26 o 
  -7  -1   7        1.56       -8.80     11.43 o 
  -6  -1   7       25.34       27.33     21.37 o 
  -5  -1   7      190.87      209.44     12.63 o 
  -4  -1   7      252.93      267.11     15.98 o 
  -3  -1   7      160.40      138.17     11.47 o 
  -2  -1   7      694.42      720.01     97.62 o 
  -1  -1   7       13.25       34.89      6.08 o 
   0  -1   7     1132.97     1223.55     21.33 o 
   1  -1   7      157.84      161.85      7.23 o 
   2  -1   7      101.11      111.77      5.10 o 
   3  -1   7        8.48       11.44     10.03 o 
   4  -1   7        1.14       11.24      8.41 o 
   5  -1   7      203.90      199.74     22.56 o 
   6  -1   7      122.24       99.74     14.16 o 
   7  -1   7       10.95        2.39     26.59 o 
   8  -1   7       54.28       36.39     24.83 o 
  -9   0   7      119.12      146.68     22.13 o 
  -8   0   7       92.63       63.69     30.61 o 
  -7   0   7      305.36      384.98     25.26 o 
  -6   0   7      300.58      322.00     20.82 o 
  -5   0   7     1650.17     1645.54     25.38 o 
  -4   0   7      231.19      200.20     72.56 o 
  -3   0   7     2714.17     2691.83     36.80 o 
  -2   0   7      940.75      961.11     15.42 o 
  -1   0   7     5938.65     5735.66     50.04 o 
   0   0   7     4045.18     4047.09     35.94 o 
   1   0   7     3614.88     3483.70     25.54 o 
   2   0   7     5584.61     5566.57     36.31 o 
   3   0   7      136.54      226.39     23.45 o 
   4   0   7       22.52       12.20      8.65 o 
   5   0   7      335.53      377.35     18.97 o 
   6   0   7      102.85      115.92     14.64 o 
   7   0   7       10.70       11.04     20.66 o 
   8   0   7      219.88      321.35     41.32 o 
  -9   1   7        0.10       18.18     12.08 o 
  -8   1   7       16.40       22.51     11.21 o 
  -7   1   7       20.20       23.10     12.08 o 
  -6   1   7       28.29       31.92      8.30 o 
  -5   1   7       52.84       47.24     10.71 o 
  -4   1   7      270.63      270.00     11.79 o 
  -3   1   7       49.64       79.16      7.05 o 
  -2   1   7      958.23      918.68     14.26 o 
  -1   1   7      130.51      147.09      7.13 o 
   0   1   7     5932.75     5590.00     41.84 o 
   1   1   7     5143.13     5606.08     43.41 o 
   2   1   7      116.64       92.35      5.98 o 
   3   1   7       55.35       80.15     17.23 o 
   4   1   7     1038.38      960.41     48.88 o 
   5   1   7      203.53      199.76     26.88 o 
   6   1   7       55.39       24.96     15.13 o 
   7   1   7        0.04        7.23     20.88 o 
   8   1   7       78.88       74.43     27.82 o 
  -9   2   7       29.95       22.35     12.22 o 
  -8   2   7       14.52       12.42     10.30 o 
  -7   2   7       32.99       26.19     10.38 o 
  -6   2   7      148.72      167.19     10.60 o 
  -5   2   7       21.47       10.50      6.93 o 
  -4   2   7      671.88      591.24     15.11 o 
  -3   2   7      511.42      507.44     12.64 o 
  -2   2   7      126.04      148.21      7.76 o 
  -1   2   7     1261.95     1374.34     16.10 o 
   0   2   7      162.23      141.85      9.19 o 
   1   2   7     1371.94     1436.68     20.01 o 
   2   2   7       40.24       31.55      5.66 o 
   3   2   7      234.86      241.05      9.98 o 
   4   2   7      288.51      313.92     22.19 o 
   5   2   7      152.55      167.90     11.47 o 
   6   2   7        2.14      -10.51     11.15 o 
   7   2   7      110.61       89.79     27.29 o 
   8   2   7       25.64       26.92     25.06 o 
  -9   3   7       54.62       22.39     10.35 o 
  -8   3   7        0.21        4.60      9.86 o 
  -7   3   7        3.30       -1.63      6.96 o 
  -6   3   7        2.06       -6.73      5.83 o 
  -5   3   7      264.17      331.17     13.77 o 
  -4   3   7      432.48      400.80     12.60 o 
  -3   3   7     1417.27     1757.15     23.44 o 
  -2   3   7     1269.79     1386.56     26.07 o 
  -1   3   7      100.32       98.88     16.29 o 
   0   3   7      325.72      337.51     13.94 o 
   1   3   7      667.37      712.67     18.48 o 
   2   3   7     1324.26     1380.29     18.69 o 
   3   3   7      597.56      580.00     11.71 o 
   4   3   7       55.10       43.65      8.29 o 
   5   3   7      536.34      547.26     17.03 o 
   6   3   7        2.57        3.03     12.76 o 
   7   3   7      172.23      123.87     31.55 o 
  -9   4   7      398.43      382.28     35.57 o 
  -8   4   7        1.36       -1.40      9.82 o 
  -7   4   7      555.91      541.31     17.39 o 
  -6   4   7        3.63        2.55      6.27 o 
  -5   4   7      576.38      555.91     26.62 o 
  -4   4   7       83.01       98.54     14.20 o 
  -3   4   7     7573.44     7568.06     83.03 o 
  -2   4   7     1251.99     1294.01     26.59 o 
  -1   4   7     2739.31     2698.61     37.99 o 
   0   4   7     1041.39     1034.01     16.04 o 
   1   4   7      743.79      756.31     15.94 o 
   2   4   7     1145.83     1120.92     17.82 o 
   3   4   7     1535.42     1494.07     22.69 o 
   4   4   7      220.23      252.88     15.18 o 
   5   4   7      144.19      158.24     19.72 o 
   6   4   7      251.29      264.80     24.09 o 
   7   4   7       16.26       16.11     15.65 o 
  -9   5   7      155.42      149.08     26.55 o 
  -8   5   7       41.13       36.84     19.24 o 
  -7   5   7       33.85       29.60     11.97 o 
  -6   5   7      630.44      645.06     20.19 o 
  -5   5   7        2.72       -0.24      7.59 o 
  -4   5   7      167.53      150.40     19.42 o 
  -3   5   7      494.53      521.68     30.69 o 
  -2   5   7       31.66       35.49     12.64 o 
  -1   5   7        0.00       10.64      6.90 o 
   0   5   7      466.38      459.36     14.53 o 
   1   5   7      442.94      395.54     10.89 o 
   2   5   7      579.47      598.93     14.33 o 
   3   5   7     1539.08     1574.22     35.55 o 
   4   5   7       91.39      102.75     10.51 o 
   5   5   7      752.80      675.68     29.78 o 
   6   5   7       29.71       14.09     23.90 o 
   7   5   7       62.50       81.88     20.21 o 
  -8   6   7      425.38      418.84     24.81 o 
  -7   6   7      452.23      435.42     31.55 o 
  -6   6   7       25.38       47.19     12.29 o 
  -5   6   7       16.28       21.63     14.47 o 
  -4   6   7      149.75      163.58     14.60 o 
  -3   6   7      173.48      186.65     14.52 o 
  -2   6   7       51.44       38.23      9.28 o 
  -1   6   7      207.34      214.74     14.66 o 
   0   6   7      500.91      527.78     34.83 o 
   1   6   7      905.77      823.67     16.30 o 
   2   6   7      260.43      280.90     13.01 o 
   3   6   7      460.14      462.02     15.23 o 
   4   6   7      254.26      299.91     16.11 o 
   5   6   7        0.01       22.13     11.31 o 
   6   6   7       14.17       13.09     12.19 o 
  -8   7   7       25.39       29.39     14.65 o 
  -7   7   7        3.79       14.28     12.26 o 
  -6   7   7        2.05      -10.41     18.72 o 
  -5   7   7       45.02       54.95     12.55 o 
  -4   7   7      196.10      202.79     16.41 o 
  -3   7   7       24.14        9.75      8.84 o 
  -2   7   7        4.47       -9.24     10.48 o 
  -1   7   7      193.17      202.68     16.03 o 
   0   7   7       52.52       63.83     11.49 o 
   1   7   7       87.35       80.34     31.62 o 
   2   7   7      485.00      486.18     22.41 o 
   3   7   7       81.97       71.58      9.30 o 
   4   7   7       31.73       51.14     11.58 o 
   5   7   7       56.74       71.13     13.90 o 
   6   7   7       98.02       78.24     16.08 o 
  -8   8   7        6.72        7.96     13.59 o 
  -7   8   7      251.10      259.05     21.71 o 
  -6   8   7       17.19       17.95     11.91 o 
  -5   8   7      605.50      592.22     53.40 o 
  -4   8   7      395.08      399.98     21.49 o 
  -3   8   7      259.12      282.41     18.65 o 
  -2   8   7      707.60      681.85     25.00 o 
  -1   8   7       16.02        9.73     14.77 o 
   0   8   7      128.45      143.50     15.05 o 
   1   8   7      243.84      229.21     17.86 o 
   2   8   7       18.78       39.23     12.66 o 
   3   8   7      262.12      255.40     33.82 o 
   4   8   7      691.10      687.89     42.73 o 
   5   8   7        1.46       11.86     21.85 o 
  -7   9   7        2.78        4.02     12.60 o 
  -6   9   7      125.76      132.09     17.26 o 
  -5   9   7       44.76       64.70     13.79 o 
  -4   9   7      165.43      218.12     25.99 o 
  -3   9   7       79.71       73.11     27.26 o 
  -2   9   7      345.36      374.55     27.18 o 
  -1   9   7       35.11       18.14     12.19 o 
   0   9   7     1407.74     1284.15     46.42 o 
   1   9   7       98.56       82.37     14.41 o 
   2   9   7      215.14      237.21     27.93 o 
   3   9   7      570.81      556.90     27.87 o 
   4   9   7        7.69      -12.23     20.66 o 
  -7  10   7       49.24       91.27     21.89 o 
  -6  10   7        2.03       -0.01     12.73 o 
  -5  10   7        6.98        3.70     11.45 o 
  -4  10   7       15.80       12.83     14.28 o 
  -3  10   7        0.01       -0.43     10.84 o 
  -2  10   7       11.23      -12.14      9.33 o 
  -1  10   7        2.24       15.72     11.44 o 
   0  10   7       18.07        4.52     11.41 o 
   1  10   7        7.35        3.76     12.00 o 
   2  10   7      219.82      222.90     28.79 o 
   4  10   7      171.23      159.37     31.25 o 
  -6  11   7        5.52        9.48     11.42 o 
  -5  11   7       66.27       50.63     16.29 o 
  -4  11   7       39.43       55.83     14.30 o 
  -3  11   7        2.44      -12.90     10.75 o 
  -2  11   7        1.97        7.51     12.94 o 
  -1  11   7        3.02        4.96     11.88 o 
   0  11   7        5.45       17.04     13.58 o 
   1  11   7       69.88       55.83     32.48 o 
   2  11   7        0.56        7.17     14.21 o 
  -5  12   7        0.54       11.81     13.99 o 
  -4  12   7       62.59       73.98     16.60 o 
  -3  12   7       34.63       24.20     14.20 o 
  -2  12   7      311.75      330.17     24.42 o 
  -1  12   7       29.34       35.65     15.34 o 
   0  12   7      155.75      193.80     21.65 o 
   1  12   7        0.07        9.50     15.47 o 
  -2  13   7       27.31       16.27     14.54 o 
  -1 -14   8       23.10       46.46     22.00 o 
   2 -14   8       75.78       89.27     26.10 o 
   3 -14   8      250.69      299.80     38.03 o 
  -2 -13   8       37.91       48.55     21.18 o 
  -1 -13   8        0.39       -2.11     11.80 o 
   0 -13   8       22.30       25.55     12.64 o 
   1 -13   8      214.83      271.28     22.12 o 
   2 -13   8      147.86      191.00     30.20 o 
   3 -13   8      169.19      147.09     20.64 o 
   4 -13   8       12.05       -6.34     21.11 o 
  -4 -12   8      184.31      241.11     34.16 o 
  -3 -12   8       24.13       51.61     21.11 o 
  -2 -12   8       47.12       86.21     22.52 o 
  -1 -12   8       93.61       74.49     14.28 o 
   0 -12   8      147.03      159.99     17.28 o 
   1 -12   8       50.64       62.28     14.95 o 
   2 -12   8       17.11        8.04     12.73 o 
   3 -12   8      112.67      114.23     21.18 o 
   4 -12   8        6.81       32.14     21.25 o 
   5 -12   8      116.29       96.65     26.40 o 
  -5 -11   8       34.04       44.78     19.00 o 
  -4 -11   8       19.44       20.51     19.17 o 
  -3 -11   8      892.53      876.72     48.40 o 
  -2 -11   8     1528.24     1574.01     60.03 o 
  -1 -11   8      187.99      218.28     27.74 o 
   0 -11   8       61.02       86.46     11.03 o 
   1 -11   8       39.84       42.19     11.29 o 
   2 -11   8       87.86       56.92     14.61 o 
   3 -11   8      311.92      361.17     34.75 o 
   4 -11   8        0.33       12.83     18.57 o 
   5 -11   8      170.28      180.85     30.73 o 
   6 -11   8        0.01       -9.32     18.05 o 
  -5 -10   8        2.20       13.48     21.96 o 
  -4 -10   8      101.13       97.03     18.71 o 
  -3 -10   8      183.94      244.39     29.61 o 
  -2 -10   8       27.33       16.03     16.78 o 
  -1 -10   8      637.02      602.28     37.29 o 
   0 -10   8     1539.76     1424.38     36.84 o 
   1 -10   8       93.59       82.57     16.93 o 
   2 -10   8      327.07      281.60     28.49 o 
   3 -10   8       11.06        9.32     15.66 o 
   4 -10   8        0.24       17.08     17.08 o 
   5 -10   8      234.26      204.49     29.53 o 
   6 -10   8       47.25       46.76     22.22 o 
   7 -10   8        5.10        7.98     21.33 o 
  -6  -9   8       12.09       22.63     16.47 o 
  -5  -9   8      254.99      227.13     24.03 o 
  -4  -9   8        2.88       -1.99     13.72 o 
  -3  -9   8        2.40        5.37     15.36 o 
  -2  -9   8      125.61      125.88     21.55 o 
  -1  -9   8      839.15      788.83     24.98 o 
   0  -9   8        0.51       -4.09      9.33 o 
   1  -9   8     1574.64     1437.54     26.44 o 
   2  -9   8      145.01      134.24     22.07 o 
   3  -9   8       32.77       47.65     18.05 o 
   4  -9   8       42.40       43.70     18.57 o 
   5  -9   8        1.03       -4.62     15.44 o 
   6  -9   8       41.54       34.83     19.54 o 
   7  -9   8      129.80      151.24     29.61 o 
  -7  -8   8      117.49      139.10     23.72 o 
  -6  -8   8       93.58       82.29     19.24 o 
  -5  -8   8       91.64      107.00     31.06 o 
  -4  -8   8        9.79        4.96     12.76 o 
  -3  -8   8        5.10       -1.77     11.60 o 
  -2  -8   8       18.12        2.91     13.87 o 
  -1  -8   8        6.64       16.59      8.51 o 
   0  -8   8       84.02       99.79     22.67 o 
   1  -8   8      330.44      345.88     15.56 o 
   2  -8   8        3.36       -2.98     12.75 o 
   3  -8   8      628.15      612.20     35.57 o 
   4  -8   8       59.59       46.39     18.20 o 
   5  -8   8      303.28      349.17     32.74 o 
   6  -8   8        0.73       -5.00     17.08 o 
   7  -8   8        4.80       -3.36     18.05 o 
   8  -8   8       56.98       51.38     23.34 o 
  -7  -7   8        0.89      -14.38     13.94 o 
  -6  -7   8      316.58      293.85     33.26 o 
  -5  -7   8      145.28      198.45     21.06 o 
  -4  -7   8      221.73      206.96     33.37 o 
  -3  -7   8      426.53      441.10     38.89 o 
  -2  -7   8     1167.99     1166.05     24.33 o 
  -1  -7   8     1395.93     1455.01     39.71 o 
   0  -7   8       86.30       77.37     10.52 o 
   1  -7   8      808.91      799.73     24.17 o 
   2  -7   8       16.86       18.79      5.87 o 
   3  -7   8       58.76       44.80     12.90 o 
   4  -7   8       59.39       51.86     13.73 o 
   5  -7   8      160.11      134.88     25.02 o 
   6  -7   8       13.27       16.93     17.60 o 
   7  -7   8       35.81       66.22     22.15 o 
   8  -7   8       18.17       20.21     20.73 o 
  -7  -6   8       49.45       51.06     17.38 o 
  -6  -6   8       32.14       41.02     15.52 o 
  -5  -6   8      529.49      602.19     49.52 o 
  -4  -6   8        1.19       -6.95     10.09 o 
  -3  -6   8      945.64      968.62     30.21 o 
  -2  -6   8      208.97      150.14     16.51 o 
  -1  -6   8      272.44      201.39     14.51 o 
   0  -6   8      176.46      210.32     17.49 o 
   1  -6   8        0.08       -9.24      7.36 o 
   2  -6   8      142.83      168.59     17.82 o 
   3  -6   8      575.08      642.77     52.84 o 
   4  -6   8      978.21      920.30     29.77 o 
   5  -6   8      148.94      145.53     17.32 o 
   6  -6   8      140.64      204.34     20.44 o 
   7  -6   8       57.81       34.02     18.91 o 
   8  -6   8        9.20       20.66     20.58 o 
  -8  -5   8        0.32        7.38     17.82 o 
  -7  -5   8       61.68       82.93     18.63 o 
  -6  -5   8      584.91      514.57     28.18 o 
  -5  -5   8       58.00       62.04     14.92 o 
  -4  -5   8      777.24      839.98     29.03 o 
  -3  -5   8      419.70      490.19     22.04 o 
  -2  -5   8     1668.38     1691.16     22.97 o 
  -1  -5   8      564.07      477.98     12.57 o 
   0  -5   8      278.39      327.43     14.37 o 
   1  -5   8      788.45      744.25     21.05 o 
   2  -5   8      167.26      178.53     13.72 o 
   3  -5   8       19.53       30.56     10.07 o 
   4  -5   8      212.22      169.62     16.12 o 
   5  -5   8       86.28      100.97     18.20 o 
   6  -5   8       41.53       30.28     13.59 o 
   7  -5   8      279.50      328.80     48.92 o 
   8  -5   8       46.40       38.71     21.40 o 
  -8  -4   8       22.57        8.65     16.64 o 
  -7  -4   8      855.96      827.42     35.32 o 
  -6  -4   8      627.35      744.46     46.05 o 
  -5  -4   8       53.24       77.09     15.00 o 
  -4  -4   8      320.60      304.44     19.29 o 
  -3  -4   8      375.60      327.69     40.64 o 
  -2  -4   8        2.59       18.16      6.85 o 
  -1  -4   8     3294.52     3202.13     30.84 o 
   0  -4   8     1308.25     1356.69     75.25 o 
   1  -4   8      276.92      248.48     29.57 o 
   2  -4   8     3641.01     3593.62     47.91 o 
   3  -4   8      436.66      381.87     18.64 o 
   4  -4   8      764.18      689.45     61.86 o 
   5  -4   8      337.94      376.97     25.32 o 
   6  -4   8        0.13       -3.65     11.41 o 
   7  -4   8       57.87       53.85     15.47 o 
   8  -4   8      228.55      228.83     23.56 o 
  -8  -3   8      146.80      131.92     20.83 o 
  -7  -3   8      288.60      339.03     26.06 o 
  -6  -3   8      107.54      114.38     16.95 o 
  -5  -3   8      400.04      372.25     22.04 o 
  -4  -3   8       23.03       35.94     10.63 o 
  -3  -3   8     2197.93     2223.49     76.93 o 
  -2  -3   8       25.80       29.40      4.42 o 
  -1  -3   8     1805.09     1839.88     21.64 o 
   1  -3   8      421.77      374.99     19.50 o 
   2  -3   8     1828.20     1931.49     33.12 o 
   3  -3   8      576.32      565.37     20.47 o 
   4  -3   8       60.00       56.72     11.27 o 
   5  -3   8       15.53       30.94     11.14 o 
   6  -3   8      191.84      176.43     29.27 o 
   7  -3   8      300.84      353.35     24.34 o 
   8  -3   8      389.27      465.97     28.94 o 
  -9  -2   8       80.80      105.25     45.83 o 
  -8  -2   8      155.30      153.89     21.62 o 
  -7  -2   8       11.56       19.95     13.44 o 
  -6  -2   8       48.73       43.51     13.97 o 
  -5  -2   8      645.11      554.24     24.06 o 
  -4  -2   8       11.39       23.33      9.26 o 
  -3  -2   8      425.46      400.13     35.09 o 
  -2  -2   8        5.74        5.88      4.48 o 
  -1  -2   8       72.82       91.94      6.65 o 
   0  -2   8      993.11      875.35     14.03 o 
   1  -2   8       73.54      102.56      7.01 o 
   2  -2   8     1198.79     1087.30     24.33 o 
   3  -2   8      162.41      182.28     13.46 o 
   4  -2   8      823.81      935.15     26.50 o 
   5  -2   8       57.51       63.43     23.31 o 
   6  -2   8       20.91       19.07     12.09 o 
   7  -2   8       11.19        4.65     12.41 o 
   8  -2   8       31.02       59.51     27.07 o 
  -9  -1   8       12.24       10.73     16.70 o 
  -8  -1   8        2.70        8.58     14.49 o 
  -7  -1   8      131.66      156.15     18.81 o 
  -6  -1   8      400.33      395.53     32.07 o 
  -5  -1   8     1420.44     1322.07     33.49 o 
  -4  -1   8      349.08      393.37     25.54 o 
  -3  -1   8     3452.30     3547.60     65.59 o 
  -1  -1   8     6529.82     6796.80     72.79 o 
   0  -1   8     1650.35     1681.15     19.83 o 
   1  -1   8        5.78       12.08      3.47 o 
   2  -1   8      549.28      673.97     10.02 o 
   3  -1   8      189.84      140.98      8.25 o 
   4  -1   8      229.01      243.79     20.14 o 
   5  -1   8        3.50        1.95      9.39 o 
   6  -1   8      124.67      156.95     26.33 o 
   7  -1   8       38.69       48.79     14.78 o 
   8  -1   8        1.40       -6.49     21.70 o 
  -9   0   8       47.62       53.33     17.92 o 
  -8   0   8        1.76       -4.12     12.51 o 
  -7   0   8       25.27       28.64     12.85 o 
  -6   0   8      177.29      151.05     16.79 o 
  -5   0   8       74.92      101.44     13.05 o 
  -4   0   8        0.29       -1.35      6.15 o 
  -3   0   8      586.30      575.84     24.31 o 
  -2   0   8     3319.14     3237.09     30.82 o 
  -1   0   8     1648.18     1882.65     25.46 o 
   0   0   8      342.31      284.57      9.22 o 
   1   0   8      141.61      126.06      6.13 o 
   2   0   8     3424.33     3468.43     27.33 o 
   3   0   8       56.04       63.93      8.42 o 
   4   0   8      484.18      475.59     20.05 o 
   5   0   8        7.71        1.98     11.26 o 
   6   0   8      514.49      552.97     24.61 o 
   7   0   8       21.32       21.02     13.70 o 
   8   0   8      114.48      156.01     34.08 o 
  -9   1   8      264.55      351.91     22.30 o 
  -8   1   8       43.39       59.87     12.79 o 
  -7   1   8        0.16        4.09      9.23 o 
  -6   1   8        0.20        1.86      8.18 o 
  -5   1   8       56.74       53.55      8.79 o 
  -4   1   8       93.54       69.18      8.07 o 
  -3   1   8     1087.81     1108.92     18.29 o 
  -2   1   8      740.05      643.97     12.69 o 
  -1   1   8      265.50      296.26      9.36 o 
   0   1   8        0.19        0.84      4.21 o 
   1   1   8        0.03        2.48      4.51 o 
   2   1   8     1338.47     1426.61     18.81 o 
   3   1   8     1769.57     1844.42     25.74 o 
   4   1   8      353.93      355.02     18.58 o 
   5   1   8        4.83       14.29     10.49 o 
   6   1   8       30.90       14.22      9.82 o 
   7   1   8       80.95       41.54     22.82 o 
   8   1   8        6.45       47.88     27.22 o 
  -9   2   8        6.33       -6.50     11.67 o 
  -8   2   8       56.50       25.55     14.18 o 
  -7   2   8      416.79      434.91     19.17 o 
  -6   2   8      854.54      778.59     18.11 o 
  -5   2   8       14.43       15.34      7.08 o 
  -4   2   8      464.80      461.59     13.74 o 
  -3   2   8      796.37      867.90     15.72 o 
  -2   2   8     1673.57     1750.44     29.12 o 
  -1   2   8     1031.03     1046.30     15.02 o 
   0   2   8      248.76      297.72     12.82 o 
   1   2   8     2338.47     2550.80     28.11 o 
   2   2   8        8.26       16.65      5.48 o 
   3   2   8      287.78      265.83     10.46 o 
   4   2   8        5.07        1.06      7.14 o 
   5   2   8      480.81      459.70     18.54 o 
   6   2   8        1.19       -5.66      9.60 o 
   7   2   8      248.32      276.60     37.51 o 
  -9   3   8      163.44      195.44     28.82 o 
  -8   3   8       94.41       98.20     23.41 o 
  -7   3   8       46.10       57.61     21.87 o 
  -6   3   8       53.73       51.94      8.72 o 
  -5   3   8      805.96      763.81     18.73 o 
  -4   3   8      246.68      299.79     11.47 o 
  -3   3   8      622.98      653.04     11.58 o 
  -2   3   8       24.32       10.78      6.65 o 
  -1   3   8     5029.06     5187.03     54.79 o 
   0   3   8     2385.63     2367.93     34.03 o 
   1   3   8     1268.84     1374.93     25.67 o 
   2   3   8      645.36      598.17     18.32 o 
   3   3   8      121.32      161.71      8.75 o 
   4   3   8      178.89      203.52     11.54 o 
   5   3   8      390.35      428.47     24.86 o 
   6   3   8       78.73       77.04     25.13 o 
   7   3   8      143.62      131.33     31.40 o 
  -9   4   8       74.86       82.11     24.54 o 
  -8   4   8      196.07      215.60     28.56 o 
  -7   4   8      268.09      281.39     13.99 o 
  -6   4   8      185.81      151.26     12.09 o 
  -5   4   8       51.48       45.13      8.13 o 
  -4   4   8      510.97      567.13     13.86 o 
  -3   4   8       30.85       54.82     13.09 o 
  -2   4   8      317.19      299.25     15.26 o 
  -1   4   8        4.30        7.44      6.66 o 
   0   4   8      660.89      617.04     13.05 o 
   1   4   8      194.98      188.56     10.09 o 
   2   4   8      804.49      727.75     17.82 o 
   3   4   8      285.27      293.43     12.28 o 
   4   4   8       66.39       69.79     13.07 o 
   5   4   8     1828.57     1921.69     30.69 o 
   6   4   8        0.06      -25.28     16.85 o 
   7   4   8      256.16      244.24     38.56 o 
  -9   5   8       13.81       45.94     21.93 o 
  -8   5   8       77.36       69.28     21.33 o 
  -7   5   8      441.93      425.66     23.54 o 
  -6   5   8      109.94      125.29     20.58 o 
  -5   5   8       16.69       -1.86     11.93 o 
  -4   5   8      235.38      210.47     15.95 o 
  -3   5   8       63.32       90.52     18.79 o 
  -2   5   8      100.57       81.53     12.86 o 
  -1   5   8       30.54       19.37      8.19 o 
   0   5   8        0.98       -2.32      7.01 o 
   1   5   8       31.31       46.62      7.53 o 
   2   5   8      200.14      196.40     10.06 o 
   3   5   8      178.09      184.26     11.05 o 
   4   5   8        1.31       -0.30      7.85 o 
   5   5   8       16.59        6.56     10.19 o 
   6   5   8        2.58        2.89     11.41 o 
  -8   6   8        3.83       12.90     12.79 o 
  -7   6   8       10.25       25.65     12.58 o 
  -6   6   8        9.36        7.31     14.54 o 
  -5   6   8      107.69      112.83     19.61 o 
  -4   6   8       71.79       62.15     26.81 o 
  -3   6   8      244.47      230.00     20.81 o 
  -2   6   8        0.41        3.51     11.22 o 
  -1   6   8     1504.81     1476.74     32.08 o 
   0   6   8      543.11      550.44     40.91 o 
   1   6   8      417.79      395.27     36.13 o 
   2   6   8       38.66       25.41      8.78 o 
   3   6   8        0.29       -6.13      6.93 o 
   4   6   8        0.03       -6.30      8.23 o 
   5   6   8      391.42      384.35     20.96 o 
   6   6   8      215.69      150.27     17.64 o 
  -8   7   8        3.22       24.41     14.15 o 
  -7   7   8       82.53       78.88     15.32 o 
  -6   7   8       16.48        6.26     15.59 o 
  -5   7   8      471.08      474.22     23.23 o 
  -4   7   8      450.07      403.88     21.08 o 
  -3   7   8     1012.15      986.42     59.21 o 
  -2   7   8      527.64      506.54     22.10 o 
  -1   7   8      250.21      255.68     17.09 o 
   0   7   8      262.30      277.90     18.20 o 
   1   7   8     1739.31     1717.23     59.88 o 
   2   7   8      854.11      863.62     53.77 o 
   3   7   8       13.26       -4.65     11.07 o 
   4   7   8       20.92        5.82     18.05 o 
   5   7   8       20.29       10.37     20.43 o 
  -8   8   8        9.79       27.49     15.00 o 
  -7   8   8        1.92      -11.40     12.25 o 
  -6   8   8      234.55      225.97     26.40 o 
  -5   8   8        4.87       -0.26     10.61 o 
  -4   8   8      146.89      165.38     16.37 o 
  -3   8   8       71.91      108.28     14.26 o 
  -2   8   8      555.70      514.75     22.79 o 
  -1   8   8        0.78      -10.29      8.68 o 
   0   8   8       78.99       92.64     13.78 o 
   1   8   8      539.25      486.17     23.41 o 
   2   8   8      473.07      467.50     24.19 o 
   3   8   8      241.22      237.21     20.72 o 
   4   8   8      142.28      154.07     27.22 o 
   5   8   8        0.98      -14.62     21.48 o 
  -7   9   8       29.51       10.00     13.69 o 
  -6   9   8       90.82       64.88     20.51 o 
  -5   9   8       82.39       64.19     14.15 o 
  -4   9   8       13.43       16.42     10.55 o 
  -3   9   8      139.47      143.28     16.13 o 
  -2   9   8      187.37      160.45     17.56 o 
  -1   9   8       70.59       65.08     13.29 o 
   0   9   8       56.56       35.44     13.16 o 
   1   9   8      244.66      238.18     19.83 o 
   2   9   8      366.13      300.55     41.35 o 
   3   9   8      318.14      323.11     32.74 o 
   4   9   8       72.90       65.25     25.58 o 
  -7  10   8        0.37       -5.04     13.16 o 
  -6  10   8        2.01        4.60     13.12 o 
  -5  10   8       10.47       12.23     12.29 o 
  -4  10   8       53.10       38.42     13.31 o 
  -3  10   8      326.38      357.91     23.16 o 
  -2  10   8       11.75       12.12     11.28 o 
  -1  10   8       41.89       23.00     15.03 o 
   0  10   8       15.46       14.50     11.65 o 
   1  10   8        5.72       25.61     13.36 o 
   2  10   8        0.67       11.62     13.58 o 
   3  10   8       82.58       79.80     26.92 o 
  -6  11   8      102.80       81.23     14.81 o 
  -5  11   8       74.02       61.94     15.72 o 
  -4  11   8      600.36      629.51     45.98 o 
  -3  11   8       52.56       47.94     14.65 o 
  -2  11   8      315.20      352.07     24.54 o 
  -1  11   8       30.81       28.13     13.65 o 
   0  11   8      214.87      240.96     21.84 o 
   1  11   8        0.40        5.75     13.68 o 
   2  11   8      104.37      107.08     24.13 o 
  -4  12   8       29.12       23.58     14.37 o 
  -3  12   8        4.63       -3.75     12.86 o 
  -2  12   8      318.02      348.53     25.43 o 
  -1  12   8      406.73      471.90     29.19 o 
   0  12   8       13.88       28.81     18.38 o 
   1  12   8      172.22      155.17     21.71 o 
   2 -14   9        4.46       -1.72     20.36 o 
   3 -14   9      181.09      194.57     32.66 o 
  -2 -13   9        2.05        5.67     20.28 o 
  -1 -13   9       34.38       13.62     26.06 o 
   0 -13   9       29.74       41.39     21.70 o 
   1 -13   9      102.63       92.88     17.03 o 
   2 -13   9       37.63       21.15     16.26 o 
   3 -13   9        1.28      -16.12     12.89 o 
   4 -13   9        3.09       12.83     20.96 o 
  -4 -12   9      661.11      736.81     49.82 o 
  -3 -12   9       40.94       15.44     19.91 o 
  -2 -12   9       25.10       32.96     20.81 o 
  -1 -12   9       53.44       77.26     21.70 o 
   0 -12   9       20.25       22.24     25.88 o 
   1 -12   9      316.34      362.38     24.26 o 
   2 -12   9       19.11       44.26     14.65 o 
   3 -12   9      114.19      130.75     18.64 o 
   4 -12   9        1.30       29.61     21.40 o 
   5 -12   9       43.58       58.39     25.21 o 
  -5 -11   9       24.09       18.57     23.19 o 
  -4 -11   9        1.17       -4.55     16.85 o 
  -3 -11   9      293.97      298.75     33.93 o 
  -2 -11   9     1243.60     1271.60     55.04 o 
  -1 -11   9      353.78      405.02     35.57 o 
   0 -11   9       67.55       46.38      9.65 o 
   1 -11   9        0.26       -3.06     11.35 o 
   2 -11   9      106.42       93.19     15.77 o 
   3 -11   9      284.21      247.22     28.79 o 
   4 -11   9       76.03      107.54     25.58 o 
   5 -11   9      141.58      207.62     31.84 o 
   6 -11   9       87.95       73.31     26.10 o 
  -5 -10   9        0.20       11.23     16.32 o 
  -4 -10   9        1.97       -2.49     13.39 o 
  -3 -10   9      226.35      276.75     31.77 o 
  -2 -10   9       21.00       21.33     16.48 o 
  -1 -10   9      253.73      274.22     29.16 o 
   0 -10   9       29.45       33.60     21.25 o 
   1 -10   9       67.90       56.57      9.38 o 
   2 -10   9       16.95       27.74     16.71 o 
   3 -10   9        8.32        7.61     16.11 o 
   4 -10   9        8.83       42.51     19.99 o 
   5 -10   9        5.22       29.98     19.32 o 
   6 -10   9        0.05       -5.82     18.79 o 
   7 -10   9       25.70       53.10     24.61 o 
  -6  -9   9       75.74       65.00     22.22 o 
  -5  -9   9       15.64       38.92     16.45 o 
  -4  -9   9        1.15        1.51     18.12 o 
  -3  -9   9       47.02       45.34     18.79 o 
  -2  -9   9        0.21       -9.55     13.35 o 
  -1  -9   9       66.28       90.98     19.87 o 
   0  -9   9      511.92      535.51     23.05 o 
   1  -9   9      136.04      169.82     12.58 o 
   2  -9   9      106.44      140.43     21.70 o 
   3  -9   9       32.98       54.29     18.57 o 
   4  -9   9        2.30       -4.70     15.66 o 
   5  -9   9       26.06       21.18     18.27 o 
   6  -9   9      170.63      155.57     28.26 o 
   7  -9   9      127.73      138.71     29.46 o 
  -7  -8   9      130.98      177.81     24.91 o 
  -6  -8   9      190.87      228.17     38.71 o 
  -5  -8   9        5.09       13.64     13.98 o 
  -4  -8   9      380.58      428.11     26.11 o 
  -3  -8   9      253.32      320.79     22.94 o 
  -2  -8   9       75.96       69.43     19.32 o 
  -1  -8   9        9.96        9.31      8.54 o 
   0  -8   9      338.53      325.59     18.35 o 
   1  -8   9      247.09      224.62     22.75 o 
   2  -8   9       93.21       85.32     18.20 o 
   3  -8   9      405.59      431.39     23.58 o 
   4  -8   9      174.79      178.80     19.32 o 
   5  -8   9       45.65       42.36     18.57 o 
   6  -8   9       30.07       27.29     19.69 o 
   7  -8   9      179.55      233.05     32.29 o 
  -7  -7   9        1.94        1.31     15.51 o 
  -6  -7   9      153.79      181.46     22.99 o 
  -5  -7   9      193.65      179.47     29.98 o 
  -4  -7   9        1.84       -1.37     11.70 o 
  -3  -7   9     1654.10     1497.81     38.70 o 
  -2  -7   9      949.06      973.81     22.93 o 
  -1  -7   9      516.41      510.71     19.02 o 
   0  -7   9      393.01      403.68     15.07 o 
   1  -7   9      564.06      525.69     20.91 o 
   2  -7   9      640.74      615.99     24.06 o 
   3  -7   9       86.99       99.65     32.18 o 
   4  -7   9      366.94      367.04     23.24 o 
   5  -7   9       88.83      104.96     16.93 o 
   6  -7   9       88.58      106.86     17.99 o 
   7  -7   9        1.77       -5.89     17.00 o 
   8  -7   9       95.52      125.06     28.04 o 
  -7  -6   9        0.14       -4.43     15.38 o 
  -6  -6   9        4.37      -12.75     12.43 o 
  -5  -6   9       15.66       27.36     13.84 o 
  -4  -6   9     1818.83     1717.55     42.16 o 
  -3  -6   9      374.83      395.27     21.83 o 
  -2  -6   9      433.35      378.51     17.53 o 
  -1  -6   9      432.07      404.73     13.34 o 
   0  -6   9      497.45      516.09     15.36 o 
   1  -6   9      130.91      184.57     14.95 o 
   2  -6   9      595.40      640.87     33.41 o 
   3  -6   9        9.81       15.67     10.32 o 
   4  -6   9       34.77       42.39     19.39 o 
   5  -6   9        6.74        4.66     13.57 o 
   6  -6   9       70.06       47.74     15.34 o 
   7  -6   9       17.74        1.35     14.58 o 
   8  -6   9       26.10       58.69     23.19 o 
  -8  -5   9       57.70       70.08     19.90 o 
  -7  -5   9        9.34       34.82     22.41 o 
  -6  -5   9        0.01       -5.32     12.61 o 
  -5  -5   9      611.37      525.41     26.42 o 
  -4  -5   9      413.73      413.21     25.95 o 
  -3  -5   9     1030.44     1075.17     69.09 o 
  -2  -5   9      526.36      550.23     12.45 o 
  -1  -5   9       67.54       53.04      6.80 o 
   0  -5   9      256.49      248.81     13.50 o 
   1  -5   9     3472.79     3410.77     46.36 o 
   2  -5   9      971.15      923.29     25.66 o 
   3  -5   9       17.30        5.57      9.42 o 
   4  -5   9      267.42      274.42     19.52 o 
   5  -5   9      434.70      412.71     23.18 o 
   6  -5   9       55.25       61.92     15.10 o 
   7  -5   9       91.15       74.63     28.04 o 
   8  -5   9        0.63        1.09     15.29 o 
  -8  -4   9      196.76      190.23     31.21 o 
  -7  -4   9      828.15      839.00     57.50 o 
  -6  -4   9      193.48      257.55     22.36 o 
  -5  -4   9     1246.72     1341.49     37.58 o 
  -4  -4   9        1.44       -8.80      9.14 o 
  -3  -4   9      437.88      383.69     19.37 o 
  -2  -4   9       12.06       10.70      5.53 o 
  -1  -4   9     2760.77     2644.80     42.00 o 
   0  -4   9     1425.35     1482.43     36.32 o 
   1  -4   9     5835.18     6157.82     98.78 o 
   2  -4   9       60.22       73.23     10.82 o 
   3  -4   9      104.27      143.77     13.52 o 
   4  -4   9      311.08      324.01     19.93 o 
   5  -4   9     1378.14     1368.43     36.39 o 
   6  -4   9      708.21      692.14     29.07 o 
   7  -4   9      163.11      152.26     39.60 o 
   8  -4   9      424.22      412.88     34.98 o 
  -8  -3   9       33.47        1.81     15.69 o 
  -7  -3   9       51.08       26.17     15.55 o 
  -6  -3   9      236.00      238.93     21.22 o 
  -5  -3   9       26.03       53.32     13.33 o 
  -4  -3   9      486.30      435.96     20.67 o 
  -3  -3   9      177.83      175.71     14.35 o 
  -2  -3   9      559.88      440.79     10.18 o 
  -1  -3   9     1042.50     1370.94     19.51 o 
   0  -3   9        3.17        7.08      6.90 o 
   1  -3   9     1123.34     1090.37     23.99 o 
   2  -3   9     1764.80     1755.96     32.56 o 
   3  -3   9       57.64       65.96     15.40 o 
   4  -3   9      684.23      671.55     24.40 o 
   5  -3   9       32.70       10.97     10.44 o 
   6  -3   9      139.00      150.44     19.80 o 
   7  -3   9       69.61       60.65     15.76 o 
   8  -3   9      147.75      154.36     33.63 o 
  -9  -2   9        3.31       19.73     17.25 o 
  -8  -2   9        9.09       27.76     15.70 o 
  -7  -2   9      152.24      165.53     20.46 o 
  -6  -2   9       98.83      126.15     18.16 o 
  -5  -2   9     1034.37     1151.19     33.16 o 
  -4  -2   9      794.05      937.36     27.01 o 
  -3  -2   9     2405.61     2464.34     39.74 o 
  -2  -2   9     2790.00     2971.76     27.62 o 
  -1  -2   9      306.27      317.45     10.75 o 
   0  -2   9       46.90       69.75      7.97 o 
   1  -2   9     1449.15     1482.21     26.37 o 
   2  -2   9       61.92       82.08     10.40 o 
   3  -2   9       37.21       48.81     10.03 o 
   4  -2   9      170.88      115.50     13.83 o 
   5  -2   9       15.52       11.40     12.60 o 
   6  -2   9       19.97        1.66     11.00 o 
   7  -2   9        0.00       18.92     13.90 o 
  -9  -1   9        1.49       -3.38     18.08 o 
  -8  -1   9        0.14        2.25     13.89 o 
  -7  -1   9        5.51        9.06     18.08 o 
  -6  -1   9       28.10       38.15     17.12 o 
  -5  -1   9      136.30      219.18     17.71 o 
  -4  -1   9      498.95      388.20     25.47 o 
  -2  -1   9     1261.71     1457.00     36.69 o 
  -1  -1   9      151.91      108.38      7.13 o 
   0  -1   9     1888.29     1831.85     32.12 o 
   1  -1   9      349.44      434.44      9.00 o 
   2  -1   9       58.93       50.64      6.46 o 
   3  -1   9      288.98      371.27     11.54 o 
   4  -1   9      947.03      976.07     22.28 o 
   5  -1   9      182.14      171.63     16.26 o 
   6  -1   9      442.67      445.09     23.59 o 
   7  -1   9       40.39       28.89     14.33 o 
   8  -1   9      135.00      131.18     32.66 o 
  -9   0   9       48.58       52.45     14.37 o 
  -8   0   9        8.49        2.08     13.34 o 
  -7   0   9      190.82      197.43     19.73 o 
  -6   0   9      449.77      427.61     22.47 o 
  -4   0   9       16.07       41.12      9.54 o 
  -3   0   9        8.98        4.49      6.83 o 
  -2   0   9        0.16       -3.58      5.61 o 
  -1   0   9      561.88      612.65     16.63 o 
   0   0   9      134.66      120.08      7.19 o 
   1   0   9     4038.06     4205.44     31.39 o 
   2   0   9      138.73      191.46      9.51 o 
   3   0   9      212.87      239.31     17.51 o 
   4   0   9      367.31      396.97     16.10 o 
   5   0   9      270.04      258.97     28.45 o 
   6   0   9       28.54       24.60     12.67 o 
   7   0   9       72.32       65.06     16.29 o 
   8   0   9       40.76       18.27     24.54 o 
  -9   1   9      201.03      213.11     18.58 o 
  -8   1   9      200.65      166.72     16.00 o 
  -7   1   9       16.91       19.26      9.01 o 
  -6   1   9      146.52      167.90     13.13 o 
  -5   1   9      362.39      346.60     16.04 o 
  -4   1   9     1988.46     2058.47     31.13 o 
  -3   1   9      511.23      588.77     13.97 o 
  -2   1   9      149.04      109.89      8.64 o 
  -1   1   9      426.57      524.01     19.31 o 
   0   1   9     3360.07     3347.08     32.05 o 
   1   1   9     2718.35     2813.21     28.90 o 
   2   1   9      528.01      534.26     11.88 o 
   3   1   9      648.43      726.66     14.40 o 
   4   1   9        0.44       -0.60      6.90 o 
   5   1   9      179.92      177.11     16.41 o 
   6   1   9       11.18        5.91     12.74 o 
   7   1   9      514.64      494.37     43.33 o 
   8   1   9       39.69       56.90     28.86 o 
  -9   2   9        2.02       10.99     10.51 o 
  -8   2   9       65.35       67.25     12.40 o 
  -7   2   9      489.97      452.17     19.78 o 
  -6   2   9        0.04       -2.95      7.70 o 
  -5   2   9       64.52       70.61     11.99 o 
  -4   2   9      514.29      504.34     14.54 o 
  -3   2   9      181.98      188.40      8.97 o 
  -2   2   9      499.81      467.33     12.19 o 
  -1   2   9     1832.45     1937.96     30.09 o 
   0   2   9       16.83        2.67      6.19 o 
   1   2   9       67.27       63.97      6.85 o 
   2   2   9      742.10      808.05     32.96 o 
   3   2   9       29.28       19.51      6.24 o 
   4   2   9       95.34       88.84     10.12 o 
   5   2   9       36.36       16.06      7.82 o 
   6   2   9       20.33       20.29     10.93 o 
   7   2   9      318.54      321.20     40.87 o 
  -9   3   9      110.33      123.05     25.95 o 
  -8   3   9       39.07       44.87     11.74 o 
  -7   3   9       33.92       24.40     14.13 o 
  -6   3   9       68.88       93.64     10.73 o 
  -5   3   9      287.03      322.34     20.15 o 
  -4   3   9      662.43      604.67     16.03 o 
  -3   3   9      551.43      592.01     11.30 o 
  -2   3   9     2420.81     2518.78     37.98 o 
  -1   3   9     1398.89     1420.17     27.15 o 
   0   3   9       82.46       67.87     18.91 o 
   1   3   9       28.27       30.31      7.70 o 
   2   3   9      637.65      579.48     19.50 o 
   3   3   9      729.98      719.85     16.33 o 
   4   3   9      564.29      573.44     16.57 o 
   5   3   9      704.65      731.22     19.45 o 
   6   3   9       12.54        2.24     19.69 o 
   7   3   9      380.57      358.86     42.96 o 
  -9   4   9      299.19      314.79     35.27 o 
  -8   4   9       30.84       16.26     19.32 o 
  -7   4   9      135.44      126.97     15.82 o 
  -6   4   9      100.82       86.56     13.45 o 
  -5   4   9        7.39       -0.84      6.13 o 
  -4   4   9      941.05      996.77     46.42 o 
  -3   4   9        6.57       -0.46     15.36 o 
  -2   4   9      140.36      109.87     20.62 o 
  -1   4   9       20.08       11.53     13.54 o 
   0   4   9        1.44       -3.76      4.46 o 
   1   4   9      613.26      617.14     15.92 o 
   2   4   9      460.50      457.15     15.28 o 
   3   4   9        1.84       -0.58      8.49 o 
   4   4   9      143.12      140.59     23.08 o 
   5   4   9      285.47      316.20     18.46 o 
   6   4   9       21.35       20.51     22.37 o 
   7   4   9        0.88      -13.05     22.30 o 
  -9   5   9        0.09       19.39     20.88 o 
  -8   5   9        1.11        3.13     18.05 o 
  -7   5   9        1.61       -5.19     11.07 o 
  -6   5   9      183.73      195.69     24.31 o 
  -5   5   9        1.04       -4.70     12.53 o 
  -4   5   9      233.01      290.97     18.17 o 
  -3   5   9      563.88      553.00     21.69 o 
  -2   5   9     2056.04     1971.51     36.64 o 
  -1   5   9      104.10      111.48     11.99 o 
   0   5   9        0.71        8.80      8.28 o 
   1   5   9      757.51      691.85     19.26 o 
   2   5   9        7.36        8.84      7.37 o 
   3   5   9     1204.57     1231.39     25.92 o 
   4   5   9      563.30      614.86     21.39 o 
   5   5   9      204.08      196.13     32.25 o 
   6   5   9       48.00       57.66     16.92 o 
  -8   6   9       14.64       20.89     15.62 o 
  -7   6   9      367.84      396.60     24.30 o 
  -6   6   9      101.63       96.43     21.48 o 
  -5   6   9       50.12       25.21     15.51 o 
  -4   6   9       35.35       53.23     12.10 o 
  -3   6   9       65.23       40.63     10.94 o 
  -2   6   9      632.54      554.55     22.19 o 
  -1   6   9       67.68       73.03     11.86 o 
   0   6   9     1520.03     1555.91     34.33 o 
   1   6   9       28.12       24.47     17.60 o 
   2   6   9        1.68        4.71      9.61 o 
   3   6   9      676.74      718.70     18.40 o 
   4   6   9        5.95       -5.51      8.38 o 
   5   6   9       12.10       31.20     15.56 o 
   6   6   9      188.93      232.99     24.45 o 
  -8   7   9       37.36       40.60     15.21 o 
  -7   7   9      131.10      116.74     20.69 o 
  -6   7   9      271.75      252.66     27.44 o 
  -5   7   9       15.13        8.32     10.56 o 
  -4   7   9      765.83      724.71     27.01 o 
  -3   7   9       42.44       37.08     11.13 o 
  -2   7   9       72.81       86.51     21.52 o 
  -1   7   9      676.49      581.35     25.39 o 
   0   7   9      934.27      914.15     65.85 o 
   1   7   9      134.17      152.73     15.55 o 
   2   7   9     1078.11     1138.33     46.68 o 
   3   7   9        1.35        0.41     17.90 o 
   4   7   9       54.54       51.31     22.15 o 
   5   7   9       33.51       18.94     21.11 o 
  -8   8   9      170.55      180.70     21.38 o 
  -7   8   9        1.16        6.87     13.39 o 
  -6   8   9        2.52       -3.95     14.09 o 
  -5   8   9       28.24       12.18     11.81 o 
  -4   8   9      251.59      200.37     18.08 o 
  -3   8   9       21.74       15.42     10.19 o 
  -2   8   9       36.80       31.13     23.64 o 
  -1   8   9      348.25      363.36     21.10 o 
   0   8   9     1234.69     1176.92     33.31 o 
   1   8   9      511.27      508.21     24.28 o 
   2   8   9        2.41       -2.29     11.12 o 
   3   8   9        8.21       -1.88     12.86 o 
   4   8   9        0.64       16.26     20.43 o 
   5   8   9       64.82       79.50     27.67 o 
  -7   9   9        3.77        5.07     14.31 o 
  -6   9   9      231.88      194.12     26.55 o 
  -5   9   9      123.54      119.37     16.79 o 
  -4   9   9       24.62       20.88     12.06 o 
  -3   9   9      134.36      120.32     15.42 o 
  -2   9   9       42.49       52.24     13.55 o 
  -1   9   9      161.07      176.74     17.98 o 
   0   9   9       40.00       31.71     12.15 o 
   1   9   9       51.32       38.22     16.93 o 
   2   9   9       62.98       51.20     18.46 o 
   3   9   9       29.35       24.09     14.99 o 
   4   9   9      347.64      342.45     39.45 o 
  -6  10   9      143.49      114.62     23.64 o 
  -5  10   9       41.64       39.33     14.22 o 
  -4  10   9      410.81      470.13     26.10 o 
  -3  10   9       58.27       53.05     14.26 o 
  -2  10   9      445.36      451.51     25.18 o 
  -1  10   9       23.68       24.11     12.76 o 
   0  10   9       31.86       27.38     18.91 o 
   1  10   9       38.15       38.72     25.99 o 
   2  10   9      308.21      290.58     25.02 o 
   3  10   9       28.84       20.67     15.97 o 
  -5  11   9        7.61       13.30     13.33 o 
  -4  11   9      385.17      379.99     29.98 o 
  -3  11   9      228.74      240.92     21.75 o 
  -2  11   9      107.88      131.90     25.47 o 
  -1  11   9      258.68      256.06     22.77 o 
   0  11   9       85.21       57.82     16.14 o 
   1  11   9      131.74      185.02     31.06 o 
   2  11   9       18.15       20.29     16.37 o 
  -4  12   9       28.18       45.56     16.16 o 
  -3  12   9      187.64      167.82     21.68 o 
  -2  12   9        2.35       14.37     25.51 o 
  -1  12   9       50.41       56.26     17.53 o 
   0  12   9       18.52       11.89     15.81 o 
   0 -14  10        7.80       11.56     21.93 o 
   1 -14  10        3.35       26.47     21.70 o 
   2 -14  10        0.80       -0.89     21.33 o 
  -2 -13  10        6.94       -0.22     18.79 o 
  -1 -13  10      127.67      160.67     19.02 o 
   0 -13  10        0.82       -5.67     17.75 o 
   1 -13  10       32.47       18.11     14.04 o 
   2 -13  10        0.49       -4.33     13.66 o 
   3 -13  10      140.23      154.49     21.41 o 
   4 -13  10       54.04       51.98     24.39 o 
  -3 -12  10       10.91       37.29     21.78 o 
  -2 -12  10        4.29       -3.43     17.67 o 
  -1 -12  10       10.10       -3.36     16.26 o 
   0 -12  10       88.51       80.67     14.95 o 
   1 -12  10      641.01      639.87     29.20 o 
   2 -12  10       97.60      130.71     22.07 o 
   3 -12  10       49.75       81.38     17.53 o 
   4 -12  10       24.05       22.67     20.88 o 
   5 -12  10        7.01        0.52     21.70 o 
  -4 -11  10       27.33       39.30     21.25 o 
  -3 -11  10      109.62      110.22     26.03 o 
  -2 -11  10       33.94       35.50     18.79 o 
  -1 -11  10       23.65       19.39     18.49 o 
   0 -11  10       18.63       21.77     23.04 o 
   1 -11  10        5.03        2.58     11.28 o 
   2 -11  10       97.33      137.89     17.87 o 
   3 -11  10      297.42      271.83     31.62 o 
   4 -11  10      192.63      232.23     31.47 o 
   5 -11  10        1.99       32.81     22.30 o 
   6 -11  10        0.40       19.24     22.60 o 
  -5 -10  10      112.90      108.17     21.32 o 
  -4 -10  10       60.91      107.54     24.91 o 
  -3 -10  10       72.73       57.80     21.48 o 
  -2 -10  10      160.34      187.26     26.70 o 
  -1 -10  10        0.77       -0.89     15.74 o 
   0 -10  10        1.31       -6.07     12.16 o 
   1 -10  10      428.03      442.18     26.59 o 
   2 -10  10      570.81      487.80     35.05 o 
   3 -10  10        5.04       -2.68     15.51 o 
   4 -10  10        0.07       -6.86     16.56 o 
   5 -10  10       62.50       71.07     23.72 o 
   6 -10  10       50.44       72.56     24.61 o 
  -6  -9  10      205.92      194.76     40.76 o 
  -5  -9  10      262.93      230.35     24.45 o 
  -4  -9  10        3.60        4.55     14.92 o 
  -3  -9  10      171.55      196.66     27.89 o 
  -2  -9  10       31.71        8.05     16.03 o 
  -1  -9  10       58.19       58.81     11.78 o 
   0  -9  10        1.56       -1.30      9.91 o 
   1  -9  10        0.47       -4.75      7.85 o 
   2  -9  10       62.26       92.40     20.28 o 
   3  -9  10       96.00       80.09     20.66 o 
   4  -9  10       73.87      102.54     22.67 o 
   5  -9  10        7.47        2.91     17.53 o 
   6  -9  10       76.11       74.50     24.39 o 
   7  -9  10       37.81       58.39     24.24 o 
  -6  -8  10       40.53       13.06     15.55 o 
  -5  -8  10      131.81      140.98     20.26 o 
  -4  -8  10        1.27      -10.81     11.88 o 
  -3  -8  10      804.14      852.18     43.85 o 
  -2  -8  10      500.92      450.29     33.19 o 
  -1  -8  10     3121.99     3065.45     47.11 o 
   0  -8  10     1933.50     1864.23     51.72 o 
   1  -8  10      776.55      678.56    150.72 o 
   2  -8  10      343.47      349.82     21.69 o 
   3  -8  10      116.23      125.09     33.04 o 
   4  -8  10      151.35      234.85     20.74 o 
   5  -8  10      533.38      531.71     32.25 o 
   6  -8  10      718.20      705.27     45.57 o 
   7  -8  10       49.62       58.17     23.94 o 
  -7  -7  10       13.43        8.83     16.94 o 
  -6  -7  10       93.43       58.65     31.36 o 
  -5  -7  10      345.89      345.78     25.44 o 
  -4  -7  10        0.68      -15.97     10.97 o 
  -3  -7  10        2.66        4.74     11.68 o 
  -2  -7  10      156.88      180.77     23.42 o 
  -1  -7  10      889.88      850.88     23.82 o 
   0  -7  10       21.43       33.49      8.38 o 
   1  -7  10        6.34       11.26      9.66 o 
   2  -7  10      278.79      282.43     28.30 o 
   3  -7  10      197.42      234.51     20.77 o 
   4  -7  10       15.45       41.37     13.98 o 
   5  -7  10      680.99      639.11     52.65 o 
   6  -7  10       70.14       66.73     16.66 o 
   7  -7  10       68.36       45.28     18.02 o 
  -7  -6  10       15.16        2.23     19.28 o 
  -6  -6  10       18.38        8.70     14.31 o 
  -5  -6  10     1000.70      974.12     36.21 o 
  -4  -6  10       44.88       37.67     13.41 o 
  -3  -6  10       19.35       18.00     13.54 o 
  -2  -6  10     1205.14     1194.37     19.33 o 
  -1  -6  10      972.82      884.88     18.39 o 
   0  -6  10       84.00       89.26      9.00 o 
   1  -6  10      383.56      403.33     18.53 o 
   2  -6  10       13.35       17.00     14.28 o 
   3  -6  10     1183.63     1043.93     41.61 o 
   4  -6  10      399.43      414.48     22.85 o 
   5  -6  10      638.72      609.44     27.61 o 
   6  -6  10      200.83      224.82     21.95 o 
   7  -6  10        4.75      -10.84     24.72 o 
   8  -6  10        9.16       -0.50     20.88 o 
  -8  -5  10       31.30       15.81     17.60 o 
  -7  -5  10      483.88      510.47     30.69 o 
  -6  -5  10       16.63       20.31     13.82 o 
  -5  -5  10      729.30      703.66     29.44 o 
  -4  -5  10      601.52      592.84     26.48 o 
  -3  -5  10      170.47      152.20     17.82 o 
  -2  -5  10      735.42      798.78     15.44 o 
  -1  -5  10     2810.04     2913.09     49.88 o 
   0  -5  10       36.74       47.07      8.51 o 
   1  -5  10     1360.45     1383.47     29.21 o 
   2  -5  10        8.58       17.12      9.07 o 
   3  -5  10     3439.16     3277.19     52.34 o 
   4  -5  10     2041.69     1961.46     42.61 o 
   5  -5  10      151.31      212.16     37.66 o 
   6  -5  10      361.97      391.30     44.26 o 
   7  -5  10       75.27       73.74     17.78 o 
   8  -5  10      130.33      125.20     21.97 o 
  -8  -4  10       76.63       59.82     18.63 o 
  -7  -4  10       39.92       70.74     25.54 o 
  -6  -4  10      132.14      181.83     20.18 o 
  -5  -4  10      235.48      196.88     19.06 o 
  -4  -4  10        0.68       11.75     10.59 o 
  -3  -4  10       51.91       30.04     10.31 o 
  -2  -4  10      905.29     1027.59     22.99 o 
  -1  -4  10      240.36      218.92     10.29 o 
   1  -4  10      133.02      145.10     12.22 o 
   2  -4  10      180.64      146.47     13.10 o 
   3  -4  10       40.74       43.05     10.93 o 
   4  -4  10      267.23      256.81     23.08 o 
   5  -4  10      112.62       98.13     19.46 o 
   6  -4  10      392.29      424.17     25.01 o 
   7  -4  10      104.88      112.55     18.75 o 
   8  -4  10        2.61       -1.40     15.55 o 
  -8  -3  10       76.43       78.72     19.09 o 
  -7  -3  10      142.67      174.07     21.53 o 
  -6  -3  10       58.03       45.34     14.50 o 
  -5  -3  10        4.73      -19.24     12.83 o 
  -4  -3  10      311.78      347.64     19.96 o 
  -3  -3  10       33.38       41.90      8.68 o 
  -2  -3  10        4.01       17.88      5.33 o 
  -1  -3  10      171.15      240.17     10.52 o 
   0  -3  10     4006.32     3880.75     45.80 o 
   1  -3  10       24.39       15.17      4.57 o 
   2  -3  10      768.43      890.62     29.16 o 
   3  -3  10      119.68      111.65     12.78 o 
   4  -3  10       42.39       30.08     11.10 o 
   5  -3  10       42.95       28.25     14.32 o 
   6  -3  10        0.03       -5.29     11.68 o 
   7  -3  10      747.11      741.05     36.69 o 
   8  -3  10       51.00       38.94     21.81 o 
  -8  -2  10      159.60      159.52     21.89 o 
  -7  -2  10      450.53      434.74     26.81 o 
  -6  -2  10       18.92       15.60     12.35 o 
  -5  -2  10      325.58      257.88     19.45 o 
  -4  -2  10      862.26      787.08     31.21 o 
  -3  -2  10      134.50      157.30     19.09 o 
  -2  -2  10      136.59      120.93      8.01 o 
  -1  -2  10       21.86       20.40      5.94 o 
   0  -2  10      918.79     1175.65     17.74 o 
   1  -2  10      863.73      901.43     14.80 o 
   2  -2  10      517.76      483.83     24.31 o 
   3  -2  10      117.06       95.07     12.18 o 
   4  -2  10      167.30      183.84     16.16 o 
   5  -2  10      106.91      107.27     15.05 o 
   6  -2  10      380.73      400.84     24.20 o 
   7  -2  10      127.40      123.75     24.80 o 
  -9  -1  10       75.07       82.38     19.99 o 
  -8  -1  10      171.01      165.99     21.76 o 
  -7  -1  10      761.01      737.15     31.22 o 
  -6  -1  10        4.19       10.17     11.93 o 
  -5  -1  10      139.94      158.17     16.07 o 
  -4  -1  10      211.71      245.65     24.50 o 
  -3  -1  10        0.28        4.56      5.75 o 
  -2  -1  10       38.21       68.22     13.39 o 
  -1  -1  10     4973.89     5004.92     41.83 o 
   0  -1  10      174.31      213.07      9.71 o 
   1  -1  10       44.62       39.65      4.70 o 
   2  -1  10        0.69       -1.38      3.69 o 
   3  -1  10      868.50      880.63     16.97 o 
   4  -1  10        0.82        2.51      9.12 o 
   5  -1  10      664.70      661.49     25.86 o 
   6  -1  10      397.30      368.54     37.55 o 
   7  -1  10      316.09      312.49     38.48 o 
   8  -1  10        3.66        1.34     24.83 o 
  -9   0  10        0.05       -7.03     12.47 o 
  -8   0  10        1.18       -4.79     10.86 o 
  -7   0  10       78.36      112.02     17.00 o 
  -6   0  10      379.89      332.51     82.11 o 
  -5   0  10      116.10      143.29     14.60 o 
  -4   0  10      935.19      799.27     19.08 o 
  -3   0  10      313.90      405.74     13.31 o 
  -2   0  10     3523.25     3487.81     41.33 o 
  -1   0  10      171.58      220.87      9.67 o 
   0   0  10     1578.97     1615.08     21.02 o 
   1   0  10      384.22      420.95     12.75 o 
   2   0  10     1719.96     1675.27     19.25 o 
   3   0  10     2178.24     2186.65     28.67 o 
   4   0  10      116.19       94.95      9.52 o 
   5   0  10      488.88      493.83     38.26 o 
   6   0  10       28.40        6.65     12.57 o 
   7   0  10       50.87       49.30     13.35 o 
  -9   1  10       84.85       85.69     15.18 o 
  -8   1  10       10.40       18.25     10.77 o 
  -7   1  10       14.82       20.08     10.07 o 
  -6   1  10      198.93      178.82     13.82 o 
  -5   1  10      426.98      471.36     16.84 o 
  -4   1  10      463.07      398.73     14.32 o 
  -3   1  10      127.17      127.38      8.55 o 
  -2   1  10      381.33      372.27     16.74 o 
  -1   1  10     1189.48     1286.28     18.72 o 
   0   1  10      430.05      466.18     14.96 o 
   1   1  10      136.70      201.02     11.10 o 
   2   1  10      234.76      276.41     16.40 o 
   3   1  10       61.26       74.77      7.10 o 
   4   1  10       68.33       58.47      9.19 o 
   5   1  10       83.51      110.28     15.71 o 
   6   1  10        0.03        6.08     10.70 o 
   7   1  10        2.67        2.83     23.04 o 
  -9   2  10        0.85        6.00     17.25 o 
  -8   2  10        0.70        1.41     13.39 o 
  -7   2  10       36.73       32.58     10.00 o 
  -6   2  10       11.56        4.21      8.12 o 
  -5   2  10      623.86      682.36     18.63 o 
  -4   2  10      404.03      401.32     13.62 o 
  -3   2  10       39.20       58.87      6.64 o 
  -2   2  10      486.70      429.89     28.34 o 
  -1   2  10      229.30      236.71      9.59 o 
   0   2  10      633.43      570.95     17.41 o 
   1   2  10     1451.56     1543.31     23.18 o 
   2   2  10      150.04      175.49     10.06 o 
   3   2  10      119.01      120.92      8.74 o 
   4   2  10      217.01      239.22     16.92 o 
   5   2  10        0.59       -0.66      9.71 o 
   6   2  10      179.14      210.42     21.38 o 
   7   2  10      472.03      478.85     44.15 o 
  -9   3  10        0.31       11.41     21.48 o 
  -8   3  10       28.84       66.67     21.48 o 
  -7   3  10        6.29        3.55      8.63 o 
  -6   3  10       99.93      138.93     11.83 o 
  -5   3  10      648.33      672.26     22.70 o 
  -4   3  10      115.94      120.22     11.21 o 
  -3   3  10        0.10       -5.17      4.79 o 
  -2   3  10       71.45       84.26     10.39 o 
  -1   3  10      308.98      332.50     15.67 o 
   0   3  10      112.74      114.00     10.59 o 
   1   3  10      615.19      557.47     18.86 o 
   2   3  10       39.54       43.39      9.32 o 
   3   3  10       39.26       40.73      7.57 o 
   4   3  10      151.62      150.21     11.43 o 
   5   3  10       33.43       16.48      8.82 o 
   6   3  10        0.26       -9.77     19.84 o 
   7   3  10      107.41      116.49     32.14 o 
  -9   4  10      211.08      219.70     31.69 o 
  -8   4  10      246.87      217.61     29.46 o 
  -7   4  10       23.62        9.80     11.45 o 
  -6   4  10      606.84      635.99     36.17 o 
  -5   4  10      792.52      776.26     37.66 o 
  -4   4  10     2551.08     2418.58     59.74 o 
  -3   4  10      213.31      246.17     16.12 o 
  -2   4  10      623.49      609.28     38.33 o 
  -1   4  10      838.71      838.61     23.53 o 
   0   4  10      404.05      430.81     12.32 o 
   1   4  10       37.08       33.06      7.24 o 
   2   4  10      697.84      707.44     18.44 o 
   3   4  10      686.50      670.38     19.56 o 
   4   4  10        8.09       -1.43      9.11 o 
   5   4  10       24.91       18.82     11.11 o 
   6   4  10       44.03       49.07     24.16 o 
  -8   5  10        3.62       -4.85     17.45 o 
  -7   5  10       21.36        6.91     14.24 o 
  -6   5  10        0.02       26.33     16.41 o 
  -5   5  10       44.16       43.78     16.63 o 
  -4   5  10       38.98       16.93     17.86 o 
  -3   5  10      541.37      567.93     22.51 o 
  -2   5  10      504.75      494.93     20.73 o 
  -1   5  10      481.53      463.59     24.46 o 
   0   5  10      199.77      209.45     14.91 o 
   1   5  10      223.22      233.45     22.56 o 
   2   5  10        3.86      -12.05      8.92 o 
   3   5  10        4.24       -2.74      8.24 o 
   4   5  10      128.95      117.54     13.79 o 
   5   5  10      802.36      829.21     43.40 o 
   6   5  10      423.90      359.98     41.46 o 
  -8   6  10      165.38      151.46     26.92 o 
  -7   6  10       17.44       23.25     13.60 o 
  -6   6  10      367.71      389.74     32.22 o 
  -5   6  10       38.79       53.92     17.97 o 
  -4   6  10      180.79      161.42     35.46 o 
  -3   6  10      575.86      631.63     26.29 o 
  -2   6  10     1165.34     1181.76     31.02 o 
  -1   6  10      512.88      470.98     20.95 o 
   0   6  10      731.08      638.67     23.86 o 
   1   6  10       10.99       19.04      9.97 o 
   2   6  10      346.24      385.40     20.59 o 
   3   6  10       38.06       45.98     12.80 o 
   4   6  10      480.83      522.55     28.23 o 
   5   6  10      209.95      225.89     30.50 o 
  -8   7  10       82.88       76.90     17.42 o 
  -7   7  10       96.56       96.71     17.28 o 
  -6   7  10      128.57      149.67     24.16 o 
  -5   7  10       33.11       29.53     12.01 o 
  -4   7  10        3.20        0.43      9.91 o 
  -3   7  10       63.77       46.73     12.20 o 
  -2   7  10     1334.00     1187.18     43.29 o 
  -1   7  10      755.91      757.57     32.93 o 
   0   7  10       68.99       93.93     13.60 o 
   1   7  10       35.56       35.92     11.63 o 
   2   7  10       30.78       19.94     18.53 o 
   3   7  10       11.97        3.11     16.63 o 
   4   7  10       11.60        6.56     18.64 o 
   5   7  10        0.87       -9.55     21.48 o 
  -7   8  10      192.77      200.46     21.30 o 
  -6   8  10      234.85      217.99     27.67 o 
  -5   8  10       46.74       78.14     15.12 o 
  -4   8  10      167.58      192.43     18.42 o 
  -3   8  10       80.81       72.61     13.61 o 
  -2   8  10      121.73      122.65     15.49 o 
  -1   8  10      114.42      110.20     15.18 o 
   0   8  10      119.92      112.11     17.56 o 
   1   8  10       10.41        2.43     10.96 o 
   2   8  10      249.16      243.15     20.64 o 
   3   8  10       34.43       20.08     14.08 o 
   4   8  10       21.62       19.91     22.75 o 
  -7   9  10       51.99       61.56     18.61 o 
  -6   9  10       89.22       66.07     20.66 o 
  -5   9  10       59.20       34.36     13.87 o 
  -4   9  10      309.21      313.87     22.30 o 
  -3   9  10      144.71      143.95     17.07 o 
  -2   9  10       31.33       23.24     12.57 o 
  -1   9  10        0.43        3.02     10.69 o 
   0   9  10      262.06      246.39     21.40 o 
   1   9  10      117.89       93.46     16.20 o 
   2   9  10       36.18       36.71     15.19 o 
   3   9  10        3.38      -18.40     13.52 o 
  -6  10  10      322.10      371.84     35.57 o 
  -5  10  10       66.10       76.50     15.96 o 
  -4  10  10      212.53      227.14     21.00 o 
  -3  10  10       87.86       65.33     15.47 o 
  -2  10  10      344.71      319.58     23.38 o 
  -1  10  10       58.78       71.33     15.50 o 
   0  10  10      138.56      114.41     17.68 o 
   1  10  10      115.78      158.69     24.50 o 
   2  10  10       26.19       25.08     24.20 o 
  -5  11  10       93.46       95.93     18.47 o 
  -4  11  10        5.08       -1.29     13.04 o 
  -3  11  10       18.74       44.58     15.77 o 
  -2  11  10       42.06       31.64     15.19 o 
  -1  11  10       68.98       64.11     16.72 o 
   0  11  10       90.92      107.68     34.83 o 
   1  11  10       57.27       43.71     16.40 o 
  -3  12  10       15.51       27.13     22.11 o 
  -2  12  10       38.06       49.01     17.25 o 
  -1  12  10      361.61      320.01     27.67 o 
   1 -14  11      101.99      143.48     29.68 o 
  -2 -13  11      178.22      183.83     31.47 o 
  -1 -13  11      160.17      182.18     19.99 o 
   0 -13  11       28.73       39.23     21.70 o 
   1 -13  11      148.24      135.65     30.13 o 
   2 -13  11       16.21        1.42     35.76 o 
   3 -13  11       23.98       30.07     16.40 o 
   4 -13  11      210.95      242.60     36.09 o 
  -3 -12  11        5.17       16.26     21.40 o 
  -2 -12  11      127.13      152.14     27.15 o 
  -1 -12  11       10.70      -16.03     15.96 o 
   0 -12  11        0.57       24.68     19.76 o 
   1 -12  11      140.14      141.28     18.34 o 
   2 -12  11       45.00       24.12     14.74 o 
   3 -12  11       17.87       -3.21     19.39 o 
   4 -12  11      227.08      215.08     32.74 o 
   5 -12  11        4.61        0.75     19.61 o 
  -4 -11  11      274.37      258.11     34.90 o 
  -3 -11  11       11.46       22.00     20.28 o 
  -2 -11  11       25.60       24.31     18.49 o 
  -1 -11  11      403.45      355.43     35.05 o 
   0 -11  11      183.42      218.99     19.19 o 
   1 -11  11      237.03      286.07     21.69 o 
   2 -11  11       62.49       68.34     24.72 o 
   3 -11  11       61.18       85.32     24.16 o 
   4 -11  11      392.08      395.85     37.74 o 
   5 -11  11      197.92      210.45     33.48 o 
   6 -11  11       27.14       22.37     24.09 o 
  -5 -10  11       11.24       10.11     15.97 o 
  -4 -10  11      106.46      129.99     26.77 o 
  -3 -10  11       58.58       78.75     23.04 o 
  -2 -10  11       83.29       84.87     21.63 o 
  -1 -10  11        3.78       17.75     17.60 o 
   0 -10  11        4.51       -8.22     10.78 o 
   1 -10  11       93.85      114.15     15.85 o 
   2 -10  11       63.90       75.25     20.51 o 
   3 -10  11        0.21      -14.99     14.47 o 
   4 -10  11       26.59        0.00     18.72 o 
   5 -10  11       28.78       54.96     22.52 o 
   6 -10  11       23.93       52.50     22.97 o 
  -6  -9  11       32.03       39.94     18.86 o 
  -5  -9  11      252.77      250.95     33.37 o 
  -4  -9  11       36.56       34.83     20.73 o 
  -3  -9  11      491.44      440.89     35.35 o 
  -2  -9  11       88.73       98.96     23.04 o 
  -1  -9  11     1288.11     1198.97     31.09 o 
   0  -9  11     1484.87     1441.95     35.50 o 
   1  -9  11     1022.29      993.22     46.50 o 
   2  -9  11     1674.75     1694.67     57.72 o 
   3  -9  11      632.99      687.68     29.49 o 
   4  -9  11      779.55      679.76     42.58 o 
   5  -9  11      177.46      154.67     27.52 o 
   6  -9  11      423.78      490.86     41.46 o 
   7  -9  11       76.50       62.57     25.43 o 
  -6  -8  11       42.65       42.34     17.69 o 
  -5  -8  11      114.16      108.09     26.47 o 
  -4  -8  11      212.61      233.93     28.15 o 
  -3  -8  11      688.14      684.24     40.12 o 
  -2  -8  11       18.66       -0.37     15.88 o 
  -1  -8  11       54.27       71.22     11.55 o 
   0  -8  11      428.00      368.67     16.37 o 
   1  -8  11       79.64       67.85     13.02 o 
   2  -8  11        8.01       -6.47     11.11 o 
   3  -8  11      527.45      466.97     25.06 o 
   4  -8  11        7.03        1.60     12.54 o 
   5  -8  11      136.67      164.22     20.55 o 
   6  -8  11        1.51       -3.21     14.08 o 
   7  -8  11      227.90      225.59     33.48 o 
  -7  -7  11       13.53        8.34     16.50 o 
  -6  -7  11      182.00      185.42     23.19 o 
  -5  -7  11      160.01      227.59     39.97 o 
  -4  -7  11       37.36       27.02     13.68 o 
  -3  -7  11      508.51      497.20     33.41 o 
  -2  -7  11      457.33      452.16     32.37 o 
  -1  -7  11       22.30       33.88      9.03 o 
   0  -7  11      477.23      541.56     17.40 o 
   1  -7  11       30.99       30.57     13.61 o 
   2  -7  11        4.43        4.74     10.40 o 
   3  -7  11     1494.87     1558.48     79.95 o 
   4  -7  11       46.09       60.71     14.19 o 
   5  -7  11       13.05       20.41     13.45 o 
   6  -7  11      176.45      202.01     22.33 o 
   7  -7  11       18.77       33.36     17.26 o 
  -7  -6  11        0.07        5.02     15.10 o 
  -6  -6  11       34.51       19.16     15.55 o 
  -5  -6  11       16.42       16.63     13.24 o 
  -4  -6  11      681.55      666.07     28.80 o 
  -3  -6  11     1315.78     1315.04     35.89 o 
  -2  -6  11      433.53      373.26     12.75 o 
  -1  -6  11        0.41       -5.25      6.01 o 
   0  -6  11       10.88       22.71      8.13 o 
   1  -6  11     1115.21     1121.76     28.61 o 
   2  -6  11     1928.18     1795.32     37.91 o 
   3  -6  11       58.02       40.30     12.77 o 
   4  -6  11        8.20       -3.36     10.60 o 
   5  -6  11        5.96       21.72     13.04 o 
   6  -6  11      420.44      404.39     26.79 o 
   7  -6  11       96.81       56.25     17.78 o 
  -8  -5  11       68.47       49.91     18.88 o 
  -7  -5  11      248.64      284.53     42.88 o 
  -6  -5  11       14.57       13.85     13.69 o 
  -5  -5  11      252.87      271.10     33.26 o 
  -4  -5  11        4.74       20.90     12.16 o 
  -3  -5  11      365.94      376.15     21.37 o 
  -2  -5  11      373.57      332.98     13.89 o 
  -1  -5  11     2124.59     2113.93     33.82 o 
   0  -5  11      979.07      827.26     57.72 o 
   1  -5  11      147.43      131.83     15.40 o 
   2  -5  11        0.36       -2.97      8.47 o 
   3  -5  11       41.96       38.99     12.12 o 
   4  -5  11      758.54      794.25     29.01 o 
   5  -5  11      229.97      222.91     28.94 o 
   6  -5  11       13.96       -9.49     12.51 o 
   7  -5  11        0.85        1.36     14.92 o 
  -8  -4  11       15.07       12.32     16.96 o 
  -7  -4  11       64.54       80.08     18.50 o 
  -6  -4  11      137.45      166.25     24.72 o 
  -5  -4  11      262.02      202.26     19.76 o 
  -4  -4  11       48.97       46.89     15.66 o 
  -3  -4  11      133.67      149.58      9.83 o 
  -2  -4  11      602.36      531.36     13.60 o 
  -1  -4  11      298.84      340.48     12.32 o 
   1  -4  11      119.25      120.76      9.12 o 
   2  -4  11      703.93      704.70     23.46 o 
   3  -4  11      140.83      144.92     14.80 o 
   4  -4  11      306.06      290.61     20.05 o 
   5  -4  11     1009.56     1040.35     33.84 o 
   6  -4  11      140.96      107.22     18.91 o 
   7  -4  11       80.58       80.24     26.85 o 
   8  -4  11        1.00       -1.96     16.86 o 
  -8  -3  11        0.13        4.91     31.99 o 
  -7  -3  11      154.14      150.13     25.54 o 
  -6  -3  11      342.69      375.48     28.00 o 
  -5  -3  11      432.26      469.54     24.19 o 
  -4  -3  11      121.97      109.71     21.59 o 
  -3  -3  11       25.87       19.12      7.01 o 
  -2  -3  11      997.06     1117.52     29.90 o 
  -1  -3  11     1397.09     1353.64     33.12 o 
   0  -3  11       87.82      101.27      7.95 o 
   1  -3  11      572.12      610.33     12.51 o 
   2  -3  11       12.37       -4.40     13.42 o 
   3  -3  11        1.01      -12.00      8.00 o 
   4  -3  11       66.64       73.34     17.60 o 
   5  -3  11      116.93      135.38     20.32 o 
   6  -3  11       19.80        5.70     12.87 o 
   7  -3  11       70.68       80.71     18.06 o 
   8  -3  11       84.70       78.25     24.57 o 
  -8  -2  11       13.80       16.69     16.44 o 
  -7  -2  11       28.16       37.39     15.06 o 
  -6  -2  11       80.61       78.94     15.76 o 
  -5  -2  11       30.67        5.43     14.99 o 
  -4  -2  11      171.10      228.49     17.08 o 
  -3  -2  11     2693.78     2637.65     69.65 o 
  -2  -2  11      131.11      150.51     12.32 o 
  -1  -2  11        4.17       16.89     12.54 o 
   0  -2  11      717.53      692.12     14.77 o 
   1  -2  11      218.00      212.01     11.71 o 
   2  -2  11       23.87       32.63      9.71 o 
   3  -2  11      371.01      361.61     18.99 o 
   4  -2  11        5.23        4.17     10.49 o 
   5  -2  11      591.47      610.36     26.74 o 
   6  -2  11        0.87      -14.62     11.78 o 
   7  -2  11       13.08       25.39     18.27 o 
  -9  -1  11       12.25       20.12     17.50 o 
  -8  -1  11       37.45       53.04     16.95 o 
  -7  -1  11      377.53      425.88     58.84 o 
  -6  -1  11        1.49      -15.15     10.10 o 
  -5  -1  11       37.64       93.37     31.99 o 
  -4  -1  11     1242.59     1390.25     43.40 o 
  -3  -1  11      451.54      415.42     17.57 o 
  -2  -1  11     1357.96     1424.94     26.94 o 
  -1  -1  11      284.99      379.92     12.12 o 
   0  -1  11     2757.57     2636.65     44.32 o 
   1  -1  11      194.68      201.95      7.95 o 
   2  -1  11     1333.97     1224.82     15.61 o 
   3  -1  11      923.38      891.01     17.68 o 
   4  -1  11      378.25      386.92     21.13 o 
   5  -1  11      157.09      174.20     17.74 o 
   6  -1  11       13.11        8.03     12.78 o 
   7  -1  11       29.42       22.24     15.46 o 
  -9   0  11        0.15        1.85     12.85 o 
  -8   0  11       23.83       15.72     12.03 o 
  -7   0  11       11.37       22.31     10.68 o 
  -6   0  11      648.60      565.82     24.07 o 
  -5   0  11       12.40        7.88      8.18 o 
  -4   0  11        0.09       -8.21      6.79 o 
  -3   0  11      430.45      417.45     13.95 o 
  -2   0  11      993.90     1105.20     23.16 o 
  -1   0  11      819.44      714.81     18.21 o 
   0   0  11      140.21      146.43      8.23 o 
   1   0  11      405.96      460.81     11.17 o 
   2   0  11        6.54       16.39      4.98 o 
   3   0  11        0.17       -6.86      4.89 o 
   4   0  11       51.50       48.69     12.76 o 
   5   0  11      331.02      274.05     20.64 o 
   6   0  11       50.01       41.63     14.19 o 
   7   0  11        1.73        1.54     12.15 o 
  -9   1  11        0.05       -3.38     11.46 o 
  -8   1  11      227.51      190.57     16.54 o 
  -7   1  11      240.81      257.87     17.20 o 
  -6   1  11        0.06       -0.29     11.66 o 
  -5   1  11        9.55       34.80      8.67 o 
  -4   1  11       81.90       67.42      8.67 o 
  -3   1  11      889.26      955.00     18.33 o 
  -2   1  11      166.88      128.49      9.87 o 
  -1   1  11       26.10       32.33      5.98 o 
   0   1  11      813.01      880.70     17.35 o 
   1   1  11       64.69       75.59      7.27 o 
   2   1  11        2.85       -2.83      5.10 o 
   3   1  11       85.32       78.14      7.54 o 
   4   1  11      106.72      144.04     22.21 o 
   5   1  11       19.13       12.54     12.55 o 
   6   1  11      212.99      236.24     21.21 o 
   7   1  11      162.52      156.76     33.34 o 
  -9   2  11        7.03       18.87     21.03 o 
  -8   2  11        1.42        0.45     10.69 o 
  -7   2  11      238.53      254.30     16.84 o 
  -6   2  11      125.10      139.25     12.43 o 
  -5   2  11       32.58       43.47      8.98 o 
  -4   2  11      111.24      182.80     19.83 o 
  -3   2  11     1448.96     1346.23     30.87 o 
  -2   2  11      197.98      230.65     10.22 o 
  -1   2  11       73.30       69.30      6.85 o 
   0   2  11       39.22       37.72      7.98 o 
   1   2  11       12.34       18.65      6.58 o 
   2   2  11        2.04       -6.57      5.15 o 
   3   2  11      929.58      947.16     21.79 o 
   4   2  11        3.20      -10.58      8.03 o 
   5   2  11        3.53        8.42     13.54 o 
   6   2  11       64.15       55.56     13.51 o 
   7   2  11       40.52       55.34     27.82 o 
  -9   3  11        2.85        8.95     21.03 o 
  -8   3  11      403.04      386.31     35.50 o 
  -7   3  11      126.75      108.43     23.27 o 
  -6   3  11     1216.92     1233.18     45.53 o 
  -5   3  11       53.48       59.08     12.54 o 
  -4   3  11      972.50      913.14     26.01 o 
  -3   3  11      468.99      439.23     19.12 o 
  -2   3  11     2129.07     2100.97     39.19 o 
  -1   3  11       36.36       39.28      5.76 o 
   0   3  11     1476.72     1482.92     29.31 o 
   1   3  11     1323.09     1275.30     27.55 o 
   2   3  11       77.50       78.41     10.83 o 
   3   3  11      818.50      886.67     18.94 o 
   4   3  11       13.10       13.20      8.41 o 
   5   3  11        0.23       -9.90     11.55 o 
   6   3  11       10.44        6.04     21.25 o 
  -8   4  11        0.20        0.00     18.12 o 
  -7   4  11      116.72      135.80     23.72 o 
  -6   4  11       90.06       84.20     19.76 o 
  -5   4  11      450.95      467.07     31.47 o 
  -4   4  11      213.35      207.55     22.60 o 
  -3   4  11      275.82      276.02     17.30 o 
  -2   4  11        9.38       -1.07      8.21 o 
  -1   4  11      869.43      781.36     23.44 o 
   0   4  11        0.61       -4.23     10.37 o 
   1   4  11      137.38      136.13     10.17 o 
   2   4  11      775.26      778.42     23.31 o 
   3   4  11      830.66      810.28     18.96 o 
   4   4  11      737.14      808.05     23.83 o 
   5   4  11        5.69        3.55     10.87 o 
   6   4  11       17.08        4.33     22.60 o 
  -8   5  11       50.37       43.55     21.48 o 
  -7   5  11      110.87      104.85     23.42 o 
  -6   5  11       14.48        6.56     15.29 o 
  -5   5  11      109.78      130.88     22.07 o 
  -4   5  11     1104.84     1190.58     32.27 o 
  -3   5  11      122.89      164.94     40.68 o 
  -2   5  11      543.60      495.69     28.53 o 
  -1   5  11      122.58      125.38     19.61 o 
   0   5  11      174.67      185.51     14.87 o 
   1   5  11       21.61       16.99     11.26 o 
   2   5  11      359.02      330.01     18.93 o 
   3   5  11      303.73      315.49     17.76 o 
   4   5  11        0.48       -9.82      9.69 o 
   5   5  11        1.27        0.66     13.56 o 
   6   5  11       14.28       16.71     23.57 o 
  -8   6  11       46.30       72.79     22.89 o 
  -7   6  11       75.17      114.47     24.01 o 
  -6   6  11       53.41       74.65     20.58 o 
  -5   6  11      119.89      124.09     21.93 o 
  -4   6  11      628.51      564.80     24.78 o 
  -3   6  11      585.42      564.30     23.98 o 
  -2   6  11      661.14      680.69     32.14 o 
  -1   6  11        0.88       -1.15      9.06 o 
   0   6  11       35.84       58.52     12.12 o 
   1   6  11       45.10       34.03     15.40 o 
   2   6  11        2.07       11.48     10.71 o 
   3   6  11        0.38        6.32     11.67 o 
   4   6  11       24.56       50.23     15.70 o 
   5   6  11      157.78      158.18     28.34 o 
  -8   7  11      109.47      145.76     20.31 o 
  -7   7  11        6.96       28.04     18.27 o 
  -6   7  11      303.89      329.40     31.99 o 
  -5   7  11      174.33      151.24     23.86 o 
  -4   7  11      777.99      712.80     29.64 o 
  -3   7  11      178.20      240.34     46.98 o 
  -2   7  11      930.81      874.78     29.00 o 
  -1   7  11       40.90       32.94     11.44 o 
   0   7  11      351.79      297.37     19.83 o 
   1   7  11      356.89      341.94     21.18 o 
   2   7  11        1.96        9.42     11.47 o 
   3   7  11      187.91      230.91     20.52 o 
   4   7  11       36.44       33.26     22.45 o 
   5   7  11       25.81        2.68     23.27 o 
  -7   8  11       95.07       86.28     23.49 o 
  -6   8  11       65.31       29.46     18.87 o 
  -5   8  11       17.30       16.79     13.05 o 
  -4   8  11       77.07      104.72     16.18 o 
  -3   8  11        1.39        7.19     10.95 o 
  -2   8  11      243.53      242.77     29.05 o 
  -1   8  11      562.25      526.16     33.97 o 
   0   8  11        9.63       10.02     10.85 o 
   1   8  11        5.49       26.73     15.14 o 
   2   8  11      578.98      570.16     27.42 o 
   3   8  11        2.22        2.57     13.86 o 
   4   8  11       62.21       32.22     24.61 o 
  -7   9  11        0.08       -4.85     18.42 o 
  -6   9  11      261.64      256.47     30.50 o 
  -5   9  11       42.12       53.68     14.98 o 
  -4   9  11      218.24      195.24     19.79 o 
  -3   9  11       13.83       10.00     14.28 o 
  -2   9  11      116.43      118.06     20.84 o 
  -1   9  11       88.98       94.21     16.04 o 
   0   9  11      170.55      161.60     18.21 o 
   1   9  11       89.86       77.62     16.21 o 
   2   9  11       33.71       39.61     21.33 o 
   3   9  11       28.23       27.90     16.16 o 
  -6  10  11        0.14      -17.45     16.03 o 
  -5  10  11       30.44       60.01     15.95 o 
  -4  10  11        0.46       24.21     13.58 o 
  -3  10  11       18.74       15.70     13.63 o 
  -2  10  11       99.19      119.47     41.76 o 
  -1  10  11       32.34       30.41     14.13 o 
   0  10  11      113.84      125.83     18.67 o 
   1  10  11        0.75        9.40     14.18 o 
   2  10  11       83.95       94.94     19.44 o 
  -4  11  11       59.91       71.47     16.99 o 
  -3  11  11      357.84      342.60     26.55 o 
  -2  11  11       27.42       33.70     15.56 o 
  -1  11  11       27.50       45.27     21.40 o 
   0  11  11       22.65       38.45     16.48 o 
   1  11  11      109.09      102.78     19.27 o 
  -2 -13  12        1.32       -5.89     20.21 o 
  -1 -13  12      122.97       96.58     27.52 o 
   0 -13  12      303.91      325.30     38.41 o 
   1 -13  12        1.97        2.09     19.99 o 
   2 -13  12       38.61       25.65     21.55 o 
   3 -13  12        1.70       -2.59     15.53 o 
  -3 -12  12      493.25      496.45     44.97 o 
  -2 -12  12      443.35      482.58     39.75 o 
  -1 -12  12       50.75       41.32     22.67 o 
   0 -12  12       97.50      104.63     26.03 o 
   1 -12  12       35.46       51.43     15.24 o 
   2 -12  12       80.45       74.26     17.56 o 
   3 -12  12      627.65      715.26     47.73 o 
   4 -12  12      237.18      246.25     34.68 o 
   5 -12  12       74.21       69.21     25.21 o 
  -4 -11  12        3.37        4.70     19.69 o 
  -3 -11  12       29.30       24.91     21.78 o 
  -2 -11  12        9.90       11.26     19.46 o 
  -1 -11  12      293.91      297.26     33.86 o 
   0 -11  12       71.02       68.46     23.49 o 
   1 -11  12        2.24        7.94     12.04 o 
   2 -11  12       11.27       -1.01     12.69 o 
   3 -11  12      248.90      347.67     36.02 o 
   4 -11  12       59.35      104.93     26.47 o 
   5 -11  12       24.66       18.05     21.40 o 
  -5 -10  12      119.48      104.18     28.56 o 
  -4 -10  12       80.00       50.71     22.97 o 
  -3 -10  12      161.01      146.24     27.44 o 
  -2 -10  12       35.55       35.42     20.28 o 
  -1 -10  12      172.11      218.81     30.05 o 
   0 -10  12      436.90      426.36     22.78 o 
   1 -10  12      762.23      746.53     36.80 o 
   2 -10  12     1711.14     1665.44     59.88 o 
   3 -10  12      241.00      228.28     29.31 o 
   4 -10  12      993.21     1063.31     54.59 o 
   5 -10  12        1.01       -2.31     18.35 o 
   6 -10  12      340.02      415.09     41.39 o 
  -6  -9  12        0.13       -6.19     16.98 o 
  -5  -9  12       32.77       34.65     28.64 o 
  -4  -9  12        2.39        6.12     17.30 o 
  -3  -9  12       48.89       46.91     20.28 o 
  -2  -9  12      150.39      201.88     28.04 o 
  -1  -9  12       14.86       24.09     17.82 o 
   0  -9  12      114.53      137.72     16.52 o 
   1  -9  12      125.39      122.57     15.71 o 
   2  -9  12      316.80      349.33     26.03 o 
   3  -9  12        0.06       -6.20     12.50 o 
   4  -9  12      156.17      189.41     21.36 o 
   5  -9  12      181.94      227.05     24.15 o 
   6  -9  12       17.93       36.84     20.58 o 
  -6  -8  12        9.61        5.64     22.00 o 
  -5  -8  12       62.93       64.03     17.91 o 
  -4  -8  12       31.08       48.62     20.66 o 
  -3  -8  12      113.54      118.05     22.97 o 
  -2  -8  12        0.65       -8.87     14.99 o 
  -1  -8  12        9.39       -3.47      8.81 o 
   0  -8  12       20.96        9.24      8.85 o 
   1  -8  12       31.56       14.84     11.25 o 
   2  -8  12       13.68       24.64     12.52 o 
   3  -8  12      111.76      126.79     17.27 o 
   4  -8  12        7.59        3.60     12.87 o 
   5  -8  12       40.50       61.13     16.58 o 
   6  -8  12       40.78       25.35     16.83 o 
   7  -8  12       12.30       14.74     19.20 o 
  -7  -7  12       78.87       32.88     37.88 o 
  -6  -7  12        2.44       -5.19     18.68 o 
  -5  -7  12      142.06      141.83     27.78 o 
  -4  -7  12        1.61       -2.13     13.15 o 
  -3  -7  12       14.35       -4.40     13.87 o 
  -2  -7  12      184.00      186.66     25.21 o 
  -1  -7  12       35.67        6.20      7.53 o 
   0  -7  12     1079.27     1073.56     23.75 o 
   1  -7  12      704.38      594.58     23.44 o 
   2  -7  12       83.05       74.55     17.97 o 
   3  -7  12       24.94       17.79     12.08 o 
   4  -7  12      429.16      408.70     25.02 o 
   5  -7  12      131.22      112.61     18.17 o 
   6  -7  12        0.01        0.41     14.80 o 
   7  -7  12        2.40       -8.09     15.27 o 
  -7  -6  12      147.41      183.82     24.10 o 
  -6  -6  12      514.51      437.52     29.89 o 
  -5  -6  12      274.71      313.10     24.49 o 
  -4  -6  12       34.12        6.94     14.21 o 
  -3  -6  12     1720.79     1488.84     52.80 o 
  -2  -6  12      242.77      247.25     11.73 o 
  -1  -6  12      728.03      753.98     18.54 o 
   0  -6  12      803.32      816.14     24.87 o 
   1  -6  12      123.21      127.33     17.90 o 
   2  -6  12     2601.81     2663.49     68.83 o 
   3  -6  12       52.14       29.57     12.57 o 
   4  -6  12       42.08       61.00     14.43 o 
   5  -6  12        0.60      -14.24     16.97 o 
   6  -6  12      532.33      506.38     28.89 o 
   7  -6  12       12.14       15.31     15.65 o 
  -8  -5  12        2.91       -3.70     16.95 o 
  -7  -5  12       60.55       78.79     21.66 o 
  -6  -5  12       95.81      105.30     18.97 o 
  -5  -5  12      117.92      150.35     22.37 o 
  -4  -5  12      310.02      305.96     36.02 o 
  -3  -5  12      524.94      533.07     32.96 o 
  -2  -5  12        2.31        2.60      6.61 o 
  -1  -5  12       38.94       45.44      9.07 o 
   0  -5  12       10.66        6.64      7.34 o 
   1  -5  12       43.57       33.05     10.20 o 
   2  -5  12      788.07      760.01     38.03 o 
   3  -5  12     2539.77     2375.22     45.96 o 
   4  -5  12      101.78      120.73     30.13 o 
   5  -5  12        0.38       10.15     12.51 o 
   6  -5  12      116.41      118.47     18.94 o 
   7  -5  12      178.60      188.30     22.62 o 
  -8  -4  12       64.49       86.51     21.20 o 
  -7  -4  12        0.59      -13.65     13.63 o 
  -6  -4  12       31.01       15.17     13.81 o 
  -5  -4  12       13.48       41.04     14.23 o 
  -4  -4  12      459.19      453.78     36.21 o 
  -3  -4  12      278.02      272.47     14.57 o 
  -2  -4  12      304.04      366.35     12.59 o 
  -1  -4  12       49.34       58.20      7.76 o 
   0  -4  12        0.89        6.81      6.94 o 
   1  -4  12       13.52       14.93      5.05 o 
   2  -4  12        0.18       -2.42      8.46 o 
   3  -4  12      304.44      361.14     20.77 o 
   4  -4  12        3.04       -7.91     10.75 o 
   5  -4  12       83.36       90.12     15.90 o 
   6  -4  12      116.62      105.47     18.01 o 
   7  -4  12       58.81       22.27     16.39 o 
  -8  -3  12       30.02       32.48     17.90 o 
  -7  -3  12        0.05       10.51     14.44 o 
  -6  -3  12      209.75      233.31     21.49 o 
  -5  -3  12      314.04      340.26     33.52 o 
  -4  -3  12      521.66      519.29     23.70 o 
  -3  -3  12       38.79       11.97     10.45 o 
  -2  -3  12     1044.47     1025.51     18.94 o 
  -1  -3  12       26.40        9.90      6.71 o 
   0  -3  12       48.27       56.10     10.30 o 
   1  -3  12        8.16       19.41      5.33 o 
   2  -3  12      101.98       97.07     12.49 o 
   3  -3  12        0.42        9.78      9.73 o 
   4  -3  12       11.35        4.82     12.34 o 
   5  -3  12       27.47       20.72     14.17 o 
   6  -3  12       10.97        2.80     13.27 o 
   7  -3  12      181.28      191.28     22.64 o 
  -8  -2  12       26.44       15.28     16.03 o 
  -7  -2  12       18.76        8.45     14.28 o 
  -6  -2  12      483.22      482.19     25.97 o 
  -5  -2  12      107.55      129.79     16.46 o 
  -4  -2  12       99.88       83.08     23.34 o 
  -3  -2  12     1173.75     1146.67     72.23 o 
  -2  -2  12     1716.95     1603.50     23.63 o 
  -1  -2  12      388.93      456.55     13.51 o 
   0  -2  12     1283.80     1183.14     25.30 o 
   1  -2  12        3.96        7.84      5.21 o 
   2  -2  12      726.66      736.25     14.27 o 
   3  -2  12      132.95      125.81     34.53 o 
   4  -2  12      589.21      587.01     25.44 o 
   5  -2  12      233.26      193.37     33.11 o 
   6  -2  12      135.94      134.41     18.06 o 
   7  -2  12      196.77      195.87     22.58 o 
  -8  -1  12      324.31      338.02     27.28 o 
  -7  -1  12       50.11       97.41     27.18 o 
  -6  -1  12       13.68      -10.36     10.50 o 
  -5  -1  12      701.29      642.25     34.68 o 
  -4  -1  12     1007.66      862.61     48.51 o 
  -3  -1  12      226.59      237.18     14.58 o 
  -2  -1  12      830.15      789.95     21.21 o 
  -1  -1  12      827.10      973.34     18.18 o 
   0  -1  12        3.29        1.49      5.32 o 
   1  -1  12     1462.99     1403.26     17.81 o 
   2  -1  12       12.54       13.19      4.75 o 
   3  -1  12     1255.67     1195.77     31.88 o 
   4  -1  12      219.01      220.08     18.61 o 
   5  -1  12       62.99       53.47     14.21 o 
   6  -1  12      255.73      236.30     21.69 o 
   7  -1  12      103.64      129.58     20.07 o 
  -8   0  12       85.58      134.97     16.08 o 
  -7   0  12        1.04       -6.15      8.31 o 
  -6   0  12       44.50       40.43     10.31 o 
  -5   0  12      238.12      292.42     31.85 o 
  -4   0  12      159.53      226.67     13.69 o 
  -3   0  12        1.08       -4.42      6.93 o 
  -2   0  12       12.41       -0.22      6.90 o 
  -1   0  12      151.29      135.68     10.30 o 
   0   0  12       46.46       52.43      6.85 o 
   1   0  12      369.72      397.31     17.15 o 
   2   0  12      172.51      182.94      8.70 o 
   3   0  12       39.41       43.25      6.55 o 
   4   0  12       23.88        5.21     11.33 o 
   5   0  12       38.54       54.80     14.55 o 
   6   0  12      171.03      174.39     20.01 o 
   7   0  12      572.34      574.27     31.30 o 
  -9   1  12      268.49      210.04     19.27 o 
  -8   1  12       35.88       45.35     12.81 o 
  -7   1  12       22.71       26.55     10.83 o 
  -6   1  12       80.86      115.74     12.36 o 
  -5   1  12      307.52      274.75     14.48 o 
  -4   1  12      372.69      509.99     16.94 o 
  -3   1  12       95.66      144.69     11.68 o 
  -2   1  12        3.34       12.66     13.98 o 
  -1   1  12       48.45       62.94      7.29 o 
   0   1  12       70.98       53.77      9.54 o 
   1   1  12      231.65      248.57     11.23 o 
   2   1  12       47.41       59.38      7.11 o 
   3   1  12        0.68        0.91      5.96 o 
   4   1  12        3.63      -12.40     10.12 o 
   5   1  12      314.08      343.71     23.42 o 
   6   1  12       18.88       11.01     14.43 o 
   7   1  12        8.96        7.76     24.83 o 
  -8   2  12      536.92      535.01     39.60 o 
  -7   2  12      419.28      395.17     19.43 o 
  -6   2  12      356.84      364.44     16.62 o 
  -5   2  12       11.04       -1.53      8.61 o 
  -4   2  12      927.97     1024.96     20.87 o 
  -3   2  12       15.29       15.73     11.04 o 
  -2   2  12     1825.24     1879.86     34.35 o 
  -1   2  12      237.15      188.48     11.12 o 
   0   2  12     1505.95     1393.29     27.70 o 
   1   2  12      256.37      252.53     14.30 o 
   2   2  12      162.71      184.03     16.75 o 
   3   2  12      104.63      108.51      9.24 o 
   4   2  12        0.03        2.95     10.85 o 
   5   2  12      228.29      242.00     21.03 o 
   6   2  12       10.61      -13.56     11.46 o 
   7   2  12       23.06       23.64     26.18 o 
  -8   3  12      206.21      249.01     32.22 o 
  -7   3  12      616.78      634.72     40.20 o 
  -6   3  12      357.00      370.27     31.77 o 
  -5   3  12        3.77        0.37     12.75 o 
  -4   3  12       57.92       92.33     17.97 o 
  -3   3  12      637.17      532.18     55.37 o 
  -2   3  12        4.91        6.23      8.70 o 
  -1   3  12        0.17        3.96      7.10 o 
   0   3  12      186.28      197.38     13.79 o 
   1   3  12     2223.00     2223.90     54.85 o 
   2   3  12      603.69      578.33     20.90 o 
   3   3  12        1.73       -1.95      7.71 o 
   4   3  12        0.78        0.37      8.19 o 
   5   3  12       68.44       73.22     13.87 o 
   6   3  12       62.99       51.53     24.76 o 
  -8   4  12      380.10      394.43     36.09 o 
  -7   4  12        1.63       24.24     18.12 o 
  -6   4  12      338.28      331.19     31.17 o 
  -5   4  12       46.11       63.99     18.05 o 
  -4   4  12      188.96      204.79     22.89 o 
  -3   4  12      482.68      506.61     21.88 o 
  -2   4  12      173.96      181.87     14.84 o 
  -1   4  12       43.27       45.26     15.21 o 
   0   4  12      260.46      235.89     15.46 o 
   1   4  12       44.41       32.58     10.70 o 
   2   4  12       35.87       33.94      8.75 o 
   3   4  12       25.62       12.02      7.98 o 
   4   4  12        0.46       -9.08      9.63 o 
   5   4  12       22.66       27.13     21.78 o 
   6   4  12       22.17       30.05     24.31 o 
  -8   5  12       44.87       44.30     22.00 o 
  -7   5  12      119.94       51.91     21.18 o 
  -6   5  12      654.25      640.01     38.71 o 
  -5   5  12      371.07      375.04     30.50 o 
  -4   5  12      496.86      545.11     24.17 o 
  -3   5  12        0.42        0.53      9.12 o 
  -2   5  12       41.07       31.08     10.58 o 
  -1   5  12       31.46       27.81     10.19 o 
   0   5  12       14.32        2.45      9.44 o 
   1   5  12       38.47       28.61     10.79 o 
   2   5  12        0.09        2.83      9.82 o 
   3   5  12      763.55      784.39     27.68 o 
   4   5  12      198.54      220.98     22.78 o 
  -8   6  12      325.67      302.93     34.90 o 
  -7   6  12       36.44       39.82     19.54 o 
  -6   6  12      274.09      274.74     30.35 o 
  -5   6  12        5.84       25.65     17.45 o 
  -4   6  12     1641.65     1622.83     39.40 o 
  -3   6  12      208.88      209.74     19.84 o 
  -2   6  12        0.82       -5.33      9.69 o 
  -1   6  12      948.51      916.99     28.74 o 
   0   6  12       45.59       54.05     12.06 o 
   1   6  12      222.51      229.38     31.55 o 
   2   6  12        9.60        2.76     11.05 o 
   3   6  12      262.99      236.61     25.32 o 
   4   6  12        6.82       15.16     15.11 o 
   5   6  12       95.66      124.02     28.34 o 
  -7   7  12       83.95       82.03     23.27 o 
  -6   7  12      115.00      131.40     24.46 o 
  -5   7  12       23.26       24.01     17.75 o 
  -4   7  12       64.35       49.15     13.73 o 
  -3   7  12      211.91      177.21     17.39 o 
  -2   7  12       27.92       37.62     12.11 o 
  -1   7  12       86.24       78.28     15.55 o 
   0   7  12      645.66      694.58     27.24 o 
   1   7  12      193.87      207.83     18.45 o 
   2   7  12       38.65       58.36     14.60 o 
   3   7  12       55.64       36.14     14.34 o 
   4   7  12       48.74       86.81     25.13 o 
  -7   8  12       13.61       12.75     19.84 o 
  -6   8  12      426.00      388.10     35.50 o 
  -5   8  12        1.24        7.26     13.01 o 
  -4   8  12       60.18       90.85     15.78 o 
  -3   8  12       15.13       12.18     12.16 o 
  -2   8  12       53.68       37.39     12.90 o 
  -1   8  12        2.99       -2.45     11.00 o 
   0   8  12        4.09       17.61     11.55 o 
   1   8  12        5.06       14.03     12.50 o 
   2   8  12       18.25        6.57     13.19 o 
   3   8  12        4.50       13.22     14.39 o 
   4   8  12        0.18      -31.99     21.33 o 
  -6   9  12       89.28      110.75     24.01 o 
  -5   9  12        0.04      -12.19     11.91 o 
  -4   9  12        0.03        3.57     12.22 o 
  -3   9  12       49.79       57.85     15.27 o 
  -2   9  12       19.19       -7.71     11.13 o 
  -1   9  12        4.06       11.23     12.42 o 
   0   9  12      105.94       69.52     15.82 o 
   1   9  12        0.01        6.33     13.25 o 
   2   9  12        9.23      -11.29     19.95 o 
   3   9  12       25.67       27.09     16.72 o 
  -5  10  12      512.52      513.28     30.00 o 
  -4  10  12       25.66       14.96     14.08 o 
  -3  10  12      289.09      324.96     24.94 o 
  -2  10  12       48.23       34.29     14.87 o 
  -1  10  12      182.88      207.74     21.42 o 
   0  10  12       22.31       13.27     13.67 o 
   1  10  12      215.27      185.64     26.36 o 
  -4  11  12       96.71      126.71     20.11 o 
  -3  11  12      216.20      254.22     24.60 o 
  -2  11  12      194.65      185.72     21.91 o 
  -1  11  12      154.47      152.33     21.33 o 
   0  11  12      100.40       93.90     19.43 o 
  -1 -13  13       30.89       51.08     23.86 o 
   0 -13  13      263.16      267.88     36.84 o 
   1 -13  13      138.30      145.87     31.32 o 
   2 -13  13       27.35        5.86     15.33 o 
   3 -13  13       82.43       97.01     20.30 o 
  -3 -12  13       88.10      138.12     29.46 o 
  -2 -12  13       21.82       11.34     18.72 o 
  -1 -12  13       64.70       80.09     25.51 o 
   0 -12  13       57.40       65.03     24.76 o 
   1 -12  13       22.89       21.38     14.26 o 
   2 -12  13      221.41      267.90     65.37 o 
   3 -12  13        2.00       11.04     21.33 o 
   4 -12  13       95.54      135.80     30.80 o 
  -4 -11  13       64.08       92.92     27.59 o 
  -3 -11  13       50.61       66.37     24.16 o 
  -2 -11  13      134.07       63.69     22.82 o 
  -1 -11  13       41.61       15.06     20.66 o 
   0 -11  13        1.66        7.16     18.57 o 
   1 -11  13       69.36       84.61     16.89 o 
   2 -11  13      390.15      411.74     29.12 o 
   3 -11  13       29.20       23.42     20.28 o 
   4 -11  13      991.31     1027.81     56.01 o 
   5 -11  13       55.30       95.38     27.52 o 
  -5 -10  13       23.87       33.11     23.94 o 
  -4 -10  13        0.02        2.61     18.87 o 
  -3 -10  13       67.07       34.83     20.58 o 
  -2 -10  13       27.09       17.00     18.72 o 
  -1 -10  13       28.52       45.19     20.73 o 
   0 -10  13      208.25      262.44     19.89 o 
   1 -10  13        1.70        3.47     11.62 o 
   2 -10  13       50.04       34.01     19.24 o 
   3 -10  13        6.61       -0.15     17.23 o 
   4 -10  13        4.70      -20.06     16.26 o 
   5 -10  13       88.24      114.70     27.29 o 
   6 -10  13       64.94       24.68     23.64 o 
  -6  -9  13        0.60        2.62     17.00 o 
  -5  -9  13      303.97      274.29     35.05 o 
  -4  -9  13      120.81      176.07     28.94 o 
  -3  -9  13      192.01      179.65     27.07 o 
  -2  -9  13      446.93      448.20     36.62 o 
  -1  -9  13       40.52       15.36     18.72 o 
   0  -9  13      356.91      327.62     20.52 o 
   1  -9  13      220.75      177.64     17.59 o 
   2  -9  13        1.83       -8.96     12.25 o 
   3  -9  13      114.76      136.91     29.38 o 
   4  -9  13        8.59       12.47     24.61 o 
   5  -9  13       20.19       20.31     28.67 o 
   6  -9  13       96.81       84.67     19.85 o 
  -6  -8  13       36.06       19.11     17.69 o 
  -5  -8  13       15.00       19.28     15.35 o 
  -4  -8  13       32.02       29.01     20.21 o 
  -3  -8  13        0.10       -0.89     14.77 o 
  -2  -8  13      258.32      275.48     30.05 o 
  -1  -8  13       68.39       73.84     10.41 o 
   0  -8  13       44.37       35.70      9.84 o 
   1  -8  13      237.74      251.41     42.17 o 
   2  -8  13      252.42      228.93     19.54 o 
   3  -8  13       18.57       35.32     20.58 o 
   4  -8  13       38.49       35.36     14.98 o 
   5  -8  13        2.96      -15.70     13.21 o 
   6  -8  13        1.45       -3.95     14.59 o 
  -7  -7  13        6.15       21.91     31.73 o 
  -6  -7  13       57.63       23.88     16.57 o 
  -5  -7  13      329.50      343.09     26.78 o 
  -4  -7  13      434.71      479.15     37.36 o 
  -3  -7  13      428.05      446.64     34.01 o 
  -2  -7  13      136.10      133.12     23.27 o 
  -1  -7  13      176.88      183.36     12.33 o 
   0  -7  13     1705.72     1596.04     29.10 o 
   1  -7  13      167.82      209.70     17.48 o 
   2  -7  13       44.12       32.55     12.20 o 
   3  -7  13       33.60       21.16     12.80 o 
   4  -7  13     1199.87     1183.85     37.52 o 
   5  -7  13       18.39       17.95     13.68 o 
   6  -7  13        3.71       -5.14     13.62 o 
   7  -7  13       34.15       40.74     24.87 o 
  -7  -6  13        0.67        7.11     16.63 o 
  -6  -6  13       29.38        5.66     14.90 o 
  -5  -6  13        0.01        3.66     17.23 o 
  -4  -6  13       12.49       13.50     13.46 o 
  -3  -6  13       13.89       10.29     16.33 o 
  -2  -6  13       25.56       32.52      7.61 o 
  -1  -6  13       10.59       32.54      8.16 o 
   0  -6  13      535.48      424.03     25.60 o 
   1  -6  13     1281.29     1285.96     31.88 o 
   2  -6  13      345.33      328.29     20.69 o 
   3  -6  13        4.74       15.69     12.11 o 
   4  -6  13      337.91      356.37     23.83 o 
   5  -6  13      360.19      396.42     26.19 o 
   6  -6  13      133.44       95.31     18.72 o 
   7  -6  13        0.30       -5.30     15.38 o 
  -7  -5  13      157.78      187.87     35.46 o 
  -6  -5  13      458.07      465.39     28.40 o 
  -5  -5  13        9.96       13.26     13.21 o 
  -4  -5  13       44.23       42.14     13.83 o 
  -3  -5  13        5.66        1.86     14.47 o 
  -2  -5  13       58.66       75.13     14.23 o 
  -1  -5  13      181.01      152.39     14.51 o 
   0  -5  13      142.94      107.46     58.21 o 
   1  -5  13       85.51       76.34     11.83 o 
   2  -5  13        1.91       -8.52      9.90 o 
   3  -5  13      293.30      326.39     21.65 o 
   4  -5  13      478.89      353.58     30.61 o 
   5  -5  13      116.87      130.23     18.29 o 
   6  -5  13       14.13        1.09     14.15 o 
   7  -5  13        0.03       -1.13     15.22 o 
  -8  -4  13      143.52      144.38     23.30 o 
  -7  -4  13       72.97       57.35     18.09 o 
  -6  -4  13       11.96        4.48     14.27 o 
  -5  -4  13       58.44       57.33     14.84 o 
  -4  -4  13      774.32      690.85     38.93 o 
  -3  -4  13      284.46      344.01     16.15 o 
  -2  -4  13       60.76       67.38      8.26 o 
  -1  -4  13      126.61      116.38      9.85 o 
   0  -4  13       94.12      124.82      8.98 o 
   1  -4  13        0.31        7.63      7.32 o 
   2  -4  13        7.09        8.35      9.80 o 
   3  -4  13      368.99      328.93     21.10 o 
   4  -4  13       50.47       49.97     13.82 o 
   5  -4  13       14.07        9.87     12.64 o 
   6  -4  13      135.53      126.18     25.95 o 
   7  -4  13        3.49      -14.27     14.00 o 
  -8  -3  13      163.94      141.27     26.59 o 
  -7  -3  13        7.09       -5.08     14.37 o 
  -6  -3  13      104.03       86.20     18.83 o 
  -5  -3  13     1328.55     1287.13     60.52 o 
  -4  -3  13     1039.26     1041.18     31.83 o 
  -3  -3  13        0.33       13.02      9.06 o 
  -2  -3  13      492.67      481.97     14.76 o 
  -1  -3  13       15.70       15.45      5.81 o 
   0  -3  13      790.19      822.99     17.20 o 
   1  -3  13      233.81      267.97     10.52 o 
   2  -3  13      865.86      866.49     26.97 o 
   3  -3  13       46.43       56.43     12.45 o 
   4  -3  13      418.57      410.97     22.78 o 
   5  -3  13      188.90      194.62     19.94 o 
   6  -3  13        6.32        9.93     14.09 o 
   7  -3  13       12.17      -20.59     13.73 o 
  -8  -2  13       42.44       25.45     17.08 o 
  -7  -2  13      196.24      217.35     22.86 o 
  -6  -2  13      255.45      291.67     22.86 o 
  -5  -2  13      109.86      111.81     16.18 o 
  -4  -2  13      219.81      257.46     20.77 o 
  -3  -2  13      559.14      529.42     29.23 o 
  -2  -2  13      295.44      315.48     11.22 o 
  -1  -2  13      436.68      385.74     13.35 o 
   0  -2  13      383.28      368.47     12.99 o 
   1  -2  13     1518.33     1379.36     21.29 o 
   2  -2  13      247.45      236.10     12.55 o 
   3  -2  13       20.87       17.39     11.00 o 
   4  -2  13      612.67      679.69     27.44 o 
   5  -2  13      245.51      278.46     59.85 o 
   6  -2  13       16.41       20.64     18.01 o 
   7  -2  13       42.41       29.84     16.91 o 
  -8  -1  13        0.71       -3.90     11.61 o 
  -7  -1  13        1.75       11.17     11.12 o 
  -6  -1  13      259.56      250.89     87.89 o 
  -5  -1  13       73.57       95.49     17.76 o 
  -4  -1  13       40.74       21.98      8.72 o 
  -3  -1  13       48.03       26.95     16.18 o 
  -2  -1  13       50.58       36.61      8.73 o 
  -1  -1  13      106.68      175.96      9.93 o 
   0  -1  13       35.77       42.01     11.12 o 
   1  -1  13        5.27       -1.63      5.20 o 
   2  -1  13       17.11       19.81      5.50 o 
   3  -1  13        5.69       -3.82     10.48 o 
   4  -1  13       73.96       75.90     14.63 o 
   5  -1  13      511.77      507.61     46.24 o 
   6  -1  13      367.33      333.38     29.64 o 
   7  -1  13       38.03       42.81     17.59 o 
  -8   0  13        8.04        9.21      9.70 o 
  -7   0  13       81.24       71.97     12.73 o 
  -6   0  13      139.94      158.60     14.00 o 
  -5   0  13      102.85       88.62     11.19 o 
  -4   0  13        0.52       -7.51      7.10 o 
  -3   0  13       43.98       42.72      9.45 o 
  -2   0  13      117.68       82.55     10.07 o 
  -1   0  13        2.70       -3.17      6.79 o 
   0   0  13      396.18      339.46     24.05 o 
   1   0  13      685.22      746.28     14.85 o 
   2   0  13      129.04      140.90      8.38 o 
   3   0  13        8.15        8.10     10.89 o 
   4   0  13      207.34      196.17     34.68 o 
   5   0  13        6.30       14.05     13.09 o 
   6   0  13       45.46       38.74     15.71 o 
   7   0  13      230.26      221.83     40.35 o 
  -8   1  13       71.09       75.96     14.33 o 
  -7   1  13       81.33       73.94     15.39 o 
  -6   1  13      534.67      567.21     20.32 o 
  -5   1  13      169.22      244.53     26.12 o 
  -4   1  13      414.23      338.64     14.37 o 
  -3   1  13      151.33      134.73     11.87 o 
  -2   1  13      712.70      718.15     26.55 o 
  -1   1  13      173.50      208.70     10.59 o 
   0   1  13     1422.20     1459.67     23.78 o 
   1   1  13       27.48       24.24      6.92 o 
   2   1  13      260.24      256.36     11.86 o 
   3   1  13       73.27       86.56      8.47 o 
   4   1  13      133.68      136.74     17.49 o 
   5   1  13        0.18        3.17     12.94 o 
   6   1  13        9.40        2.68     14.22 o 
   7   1  13      160.70      106.20     30.43 o 
  -8   2  13      255.12      244.76     31.47 o 
  -7   2  13       17.78        5.89     17.38 o 
  -6   2  13      144.11      208.52     18.35 o 
  -5   2  13      616.19      528.33     17.61 o 
  -4   2  13      283.90      235.29     14.90 o 
  -3   2  13      612.66      633.08     31.69 o 
  -2   2  13       96.52      103.97      8.68 o 
  -1   2  13     2188.26     2317.02     29.35 o 
   0   2  13     1439.35     1344.99     28.27 o 
   1   2  13      126.15      125.03     11.75 o 
   2   2  13       24.41       24.54      6.97 o 
   3   2  13      574.97      614.57     16.44 o 
   4   2  13       51.29       52.30     14.54 o 
   5   2  13       74.25       74.65     19.35 o 
   6   2  13      144.56      100.98     15.91 o 
  -8   3  13        0.10       15.44     20.21 o 
  -7   3  13      100.19       76.66     22.22 o 
  -6   3  13      162.33      179.80     25.06 o 
  -5   3  13     1155.10     1175.92     46.54 o 
  -4   3  13        8.48        5.52     13.05 o 
  -3   3  13      338.52      291.74     24.54 o 
  -2   3  13      178.46      185.18     21.52 o 
  -1   3  13       39.21       78.01     11.49 o 
   0   3  13       22.36       21.77     14.17 o 
   1   3  13        0.65       -6.37      8.41 o 
   2   3  13       50.05       36.27     15.77 o 
   3   3  13      331.77      363.90     22.60 o 
   4   3  13       53.08       34.62     15.25 o 
   5   3  13        0.11        1.06     11.59 o 
   6   3  13        6.99       22.30     24.31 o 
  -8   4  13        3.48       13.42     19.61 o 
  -7   4  13      512.13      538.37     38.03 o 
  -6   4  13      868.64      898.05     44.52 o 
  -5   4  13       37.85       88.37     19.91 o 
  -4   4  13       89.35      101.95     19.17 o 
  -3   4  13       53.18       43.79     11.49 o 
  -2   4  13        0.21        6.48      9.30 o 
  -1   4  13      316.48      336.34     18.37 o 
   0   4  13      682.64      688.16     24.01 o 
   1   4  13     1108.32     1023.65     28.04 o 
   2   4  13      441.33      418.57     20.41 o 
   3   4  13      637.05      638.41     23.84 o 
   4   4  13       71.37       76.25     13.44 o 
   5   4  13      100.12       76.91     21.96 o 
   6   4  13        1.96       19.99     24.24 o 
  -8   5  13      489.88      442.01     39.45 o 
  -7   5  13       49.68       70.70     22.52 o 
  -6   5  13     1085.66     1092.02     49.52 o 
  -5   5  13       12.00       18.72     16.41 o 
  -4   5  13       62.31       39.88     17.94 o 
  -3   5  13      429.82      381.56     21.46 o 
  -2   5  13      425.12      403.80     28.15 o 
  -1   5  13      483.65      450.58     21.53 o 
   0   5  13      437.37      436.16     20.92 o 
   1   5  13      343.11      372.07     20.25 o 
   2   5  13        7.83        6.72     11.05 o 
   3   5  13       25.27       19.81     10.89 o 
   4   5  13        0.12      -14.52     13.63 o 
  -8   6  13       12.57       14.24     21.40 o 
  -7   6  13       20.56       19.09     19.32 o 
  -6   6  13      119.32      131.18     24.98 o 
  -5   6  13      647.34      643.30     39.45 o 
  -4   6  13       84.78       69.74     14.29 o 
  -3   6  13      159.37      159.61     16.56 o 
  -2   6  13      967.52      904.56     29.99 o 
  -1   6  13      195.18      186.56     16.77 o 
   0   6  13      112.65       99.98     14.30 o 
   1   6  13      569.85      620.65     25.65 o 
   2   6  13       18.07       34.61     13.38 o 
   3   6  13      311.49      332.93     29.98 o 
   4   6  13      333.84      382.30     26.94 o 
  -7   7  13       46.15       45.04     22.45 o 
  -6   7  13       35.87       32.81     19.39 o 
  -5   7  13       51.54       54.44     19.24 o 
  -4   7  13      366.37      294.71     21.93 o 
  -3   7  13        4.85        1.99     10.84 o 
  -2   7  13       16.08        7.84     14.39 o 
  -1   7  13       44.95       23.18     12.10 o 
   0   7  13      121.89      104.23     15.52 o 
   1   7  13       80.90       93.29     15.71 o 
   2   7  13        4.92       -9.69     11.85 o 
   3   7  13       21.56       33.43     14.84 o 
   4   7  13       15.34       18.79     21.40 o 
  -7   8  13        7.34       25.43     20.06 o 
  -6   8  13       88.53       68.91     22.00 o 
  -5   8  13       77.34       87.20     16.74 o 
  -4   8  13        0.05        5.81     11.99 o 
  -3   8  13       31.94       33.06     13.41 o 
  -2   8  13       11.52        1.79     11.54 o 
  -1   8  13       26.06       28.19     13.20 o 
   0   8  13       32.81       20.94     19.58 o 
   1   8  13       14.17       26.62     14.09 o 
   2   8  13        8.18       -8.83     13.04 o 
   3   8  13       17.67        1.94     15.73 o 
  -6   9  13        2.03       35.05     19.99 o 
  -5   9  13       89.45      123.65     31.58 o 
  -4   9  13       49.37       72.74     16.62 o 
  -3   9  13      555.11      569.88     36.95 o 
  -2   9  13       94.19       58.25     15.81 o 
  -1   9  13      446.77      496.43     26.60 o 
   0   9  13       13.60       31.58     14.58 o 
   1   9  13       90.43      117.96     21.40 o 
   2   9  13        0.42       -9.87     14.45 o 
  -5  10  13      391.42      428.87     35.61 o 
  -4  10  13       78.19       69.43     17.71 o 
  -3  10  13      117.11      105.68     27.00 o 
  -2  10  13      127.61      162.21     20.61 o 
  -1  10  13       94.33       95.33     18.03 o 
   0  10  13      296.04      349.39     26.47 o 
   1  10  13        4.41       17.81     15.62 o 
  -2  11  13        8.06        7.51     15.93 o 
  -1 -13  14        4.50       -3.80     21.70 o 
   0 -13  14      221.68      258.33     37.36 o 
   1 -13  14      186.84      221.19     34.75 o 
   2 -13  14       41.36       46.78     17.21 o 
  -3 -12  14       19.77       46.68     24.39 o 
  -2 -12  14       59.96       90.61     26.77 o 
  -1 -12  14       17.48       47.36     24.01 o 
   0 -12  14       14.35        8.95     21.18 o 
   1 -12  14        0.42       -9.43     17.60 o 
   2 -12  14       40.46       25.34     15.47 o 
   3 -12  14       70.60       74.28     24.91 o 
   4 -12  14        1.06       21.11     22.67 o 
  -4 -11  14       21.08       56.68     25.13 o 
  -3 -11  14        0.00        3.06     18.72 o 
  -2 -11  14       18.22       38.71     20.66 o 
  -1 -11  14       18.96       27.67     21.03 o 
   0 -11  14      404.57      388.32     39.53 o 
   1 -11  14       48.70       51.38     15.14 o 
   2 -11  14       99.59      102.01     18.26 o 
   3 -11  14       29.44       -4.70     18.72 o 
   4 -11  14        7.16       -7.01     19.54 o 
   5 -11  14       55.12       68.31     26.92 o 
  -5 -10  14       10.89        4.55     20.73 o 
  -4 -10  14       94.76      117.91     28.56 o 
  -3 -10  14       28.02       48.25     21.25 o 
  -2 -10  14      646.19      616.37     43.48 o 
  -1 -10  14      122.37      131.25     25.73 o 
   0 -10  14      247.17      256.91     24.87 o 
   1 -10  14        0.08       -2.11     11.56 o 
   2 -10  14       28.30       18.09     14.78 o 
   3 -10  14       20.32       44.52     16.23 o 
   4 -10  14      111.88      143.10     39.71 o 
   5 -10  14       18.41       49.37     24.91 o 
  -5  -9  14       16.32       34.38     23.12 o 
  -4  -9  14       51.68       79.13     25.06 o 
  -3  -9  14        0.07       -1.42     15.88 o 
  -2  -9  14        2.26       11.19     17.97 o 
  -1  -9  14       78.99       68.98     23.19 o 
   0  -9  14      711.95      737.07     25.22 o 
   1  -9  14        0.07        3.16      8.74 o 
   2  -9  14       12.14       -8.73     25.88 o 
   3  -9  14       53.90       53.23     16.12 o 
   4  -9  14        0.05       -0.53     16.37 o 
   5  -9  14       88.79       82.30     20.28 o 
   6  -9  14       13.59        2.42     16.30 o 
  -6  -8  14        1.84      -10.62     15.76 o 
  -5  -8  14       30.37       19.46     20.73 o 
  -4  -8  14      113.40       95.46     24.91 o 
  -3  -8  14        1.34       -7.98     15.81 o 
  -2  -8  14      852.42      856.66     46.09 o 
  -1  -8  14       98.42      108.39     11.50 o 
   0  -8  14      100.93       81.43     11.39 o 
   1  -8  14       90.83      105.18     20.47 o 
   2  -8  14     1166.93     1106.25     34.33 o 
   3  -8  14        0.11        2.30     12.15 o 
   4  -8  14       55.28       46.91     16.71 o 
   5  -8  14       19.51       10.72     14.35 o 
   6  -8  14        0.35        5.32     15.26 o 
  -7  -7  14       44.12       24.30     19.29 o 
  -6  -7  14        0.65       -4.51     14.55 o 
  -5  -7  14       34.13       43.94     16.96 o 
  -4  -7  14        3.25       14.24     18.12 o 
  -3  -7  14      149.92      125.74     23.57 o 
  -2  -7  14      452.53      411.88     34.45 o 
  -1  -7  14      903.88      916.85     34.91 o 
   0  -7  14       13.23        3.96      8.39 o 
   1  -7  14        4.34       -5.22     29.46 o 
   2  -7  14      298.80      255.63     20.15 o 
   3  -7  14        2.84       -7.80     10.83 o 
   4  -7  14      177.19      162.97     19.37 o 
   5  -7  14       39.30       34.63     15.30 o 
   6  -7  14       28.04       46.71     16.73 o 
  -7  -6  14      105.61       93.47     34.53 o 
  -6  -6  14        9.89       14.95     15.73 o 
  -5  -6  14       14.61       -2.59     14.02 o 
  -4  -6  14      253.39      348.72     33.41 o 
  -3  -6  14      228.63      218.96     27.07 o 
  -2  -6  14      373.77      402.41     15.11 o 
  -1  -6  14       31.95       17.76      8.20 o 
   0  -6  14        0.76        4.96      8.04 o 
   1  -6  14      643.66      558.30     23.64 o 
   2  -6  14     1364.82     1254.54     34.38 o 
   3  -6  14      246.98      344.33     22.72 o 
   4  -6  14       49.18       35.49     14.60 o 
   5  -6  14        8.54        6.34     14.12 o 
   6  -6  14       70.03       75.62     18.79 o 
   7  -6  14        9.88      -12.62     16.78 o 
  -7  -5  14        1.26        4.21     28.60 o 
  -6  -5  14      336.27      344.95     27.23 o 
  -5  -5  14        0.03       -6.87     13.41 o 
  -4  -5  14        1.63      -14.54     15.96 o 
  -3  -5  14      157.65      188.38     24.98 o 
  -2  -5  14       52.19       46.14      8.35 o 
  -1  -5  14      104.49      101.18     10.14 o 
   0  -5  14      198.12      162.20     18.49 o 
   1  -5  14      356.37      369.07     21.81 o 
   2  -5  14        9.36        6.29     10.44 o 
   3  -5  14      170.19      156.19     17.63 o 
   4  -5  14       49.11       60.91     14.62 o 
   5  -5  14      111.86      146.93     31.81 o 
   6  -5  14      121.17      122.02     19.91 o 
   7  -5  14       13.65       -6.02     16.42 o 
  -8  -4  14       27.18       50.05     19.84 o 
  -7  -4  14      229.32      225.25     24.63 o 
  -6  -4  14      289.96      233.96     23.17 o 
  -5  -4  14      166.48      157.04     18.99 o 
  -4  -4  14      334.36      351.84     23.08 o 
  -3  -4  14      207.98      262.02     15.86 o 
  -2  -4  14      604.49      550.45     16.20 o 
  -1  -4  14      337.40      306.51     13.99 o 
   0  -4  14       81.99       58.43      9.27 o 
   1  -4  14      108.14      177.64     40.87 o 
   2  -4  14      258.21      283.44     23.34 o 
   3  -4  14      427.88      425.61     22.78 o 
   4  -4  14        2.30        4.75     11.44 o 
   5  -4  14       44.30       42.15     27.33 o 
   6  -4  14       41.58       51.15     32.44 o 
   7  -4  14       76.09       39.94     17.67 o 
  -8  -3  14       66.94       47.48     19.12 o 
  -7  -3  14       32.41       28.54     16.00 o 
  -6  -3  14       90.17      120.04     18.51 o 
  -5  -3  14        1.64        4.94     11.88 o 
  -4  -3  14       93.71       89.76     22.15 o 
  -3  -3  14      127.84      147.31     13.98 o 
  -2  -3  14      199.38      172.45     11.23 o 
  -1  -3  14      421.91      398.61     12.62 o 
   0  -3  14     1390.17     1321.45     22.37 o 
   1  -3  14      149.47      133.11      9.84 o 
   2  -3  14      212.21      241.75     18.02 o 
   3  -3  14      555.17      598.95     33.26 o 
   4  -3  14      139.24      161.57     17.75 o 
   5  -3  14      329.06      338.61     24.12 o 
   6  -3  14       48.24       48.41     16.31 o 
   7  -3  14       13.11       25.04     17.86 o 
  -8  -2  14       55.48       57.53     19.02 o 
  -7  -2  14      154.67      131.47     19.98 o 
  -6  -2  14       74.76       80.95     16.40 o 
  -5  -2  14        0.20      -19.64     15.88 o 
  -4  -2  14       68.53       65.74     13.15 o 
  -3  -2  14       54.56       73.17      9.51 o 
  -2  -2  14      488.41      535.17     13.96 o 
  -1  -2  14        1.21        3.53      5.49 o 
   0  -2  14      170.67      192.11     10.80 o 
   1  -2  14       46.70       57.05      7.70 o 
   2  -2  14        1.82       -1.25     10.12 o 
   3  -2  14      487.34      466.01     23.28 o 
   4  -2  14     1110.40      991.61     33.00 o 
   5  -2  14        4.84      -13.23     16.18 o 
   6  -2  14        9.94        3.59     13.94 o 
   7  -2  14       16.58      -23.26     15.83 o 
  -8  -1  14      316.02      292.28     25.11 o 
  -7  -1  14      100.42      108.92     20.58 o 
  -6  -1  14        0.65       14.32      8.97 o 
  -5  -1  14      115.65      146.50     13.42 o 
  -4  -1  14        9.13       -1.39      8.14 o 
  -3  -1  14      418.92      446.23     19.32 o 
  -2  -1  14        8.82      -11.48      7.65 o 
  -1  -1  14     1508.33     1409.74     20.78 o 
   0  -1  14       86.65      104.74     12.56 o 
   1  -1  14        3.91        0.68      6.09 o 
   2  -1  14      904.28      871.58     19.03 o 
   3  -1  14      105.57      109.18     15.67 o 
   4  -1  14      537.92      610.04     27.47 o 
   5  -1  14      688.56      726.82     44.89 o 
   6  -1  14       32.83       48.82     16.57 o 
   7  -1  14       59.74       76.97     19.51 o 
  -8   0  14       16.74       14.74     13.45 o 
  -7   0  14      134.63      156.99     20.11 o 
  -6   0  14      330.30      325.69     17.97 o 
  -5   0  14       67.59       51.99     10.45 o 
  -4   0  14      369.73      377.27     21.89 o 
  -3   0  14       15.49        1.60      8.11 o 
  -2   0  14      280.32      297.53     15.79 o 
  -1   0  14       39.19       57.53      9.53 o 
   0   0  14      133.54      145.04     20.02 o 
   1   0  14      155.57      157.98      9.14 o 
   2   0  14      862.25      861.51     16.56 o 
   3   0  14        1.56       -1.37     11.40 o 
   4   0  14        0.09       -2.70     12.49 o 
   5   0  14      314.75      291.55     23.60 o 
   6   0  14        3.65        3.53     15.05 o 
  -8   1  14        1.63      -15.14     17.90 o 
  -7   1  14       17.98       -2.11      9.98 o 
  -6   1  14      367.75      334.98     17.53 o 
  -5   1  14      205.16      277.44     15.10 o 
  -4   1  14      378.76      490.85     20.30 o 
  -3   1  14     2357.26     2107.38     35.78 o 
  -2   1  14       15.50       16.92     11.00 o 
  -1   1  14      324.25      273.66     12.28 o 
   0   1  14        4.37       15.91      8.03 o 
   1   1  14      182.56      178.10     10.02 o 
   2   1  14      218.70      222.13     10.91 o 
   3   1  14      129.46      132.67     17.07 o 
   4   1  14      245.23      224.28     25.65 o 
   5   1  14       66.09       40.29     15.88 o 
   6   1  14      157.28      128.33     27.33 o 
  -8   2  14       31.48       78.60     23.34 o 
  -7   2  14      253.12      234.54     29.68 o 
  -6   2  14      564.05      618.61     39.00 o 
  -5   2  14      360.22      346.71     28.94 o 
  -4   2  14      200.38      182.41     22.22 o 
  -3   2  14      239.40      289.13     24.76 o 
  -2   2  14       14.61       13.11      7.40 o 
  -1   2  14       59.48       44.36      7.68 o 
   0   2  14      507.51      593.81     20.94 o 
   1   2  14      231.40      241.21     16.26 o 
   2   2  14       13.56       11.88      7.05 o 
   3   2  14        1.05        0.01      7.08 o 
   4   2  14       28.71       35.30     16.07 o 
   5   2  14       17.69       29.20     15.34 o 
   6   2  14       57.02       45.77     22.17 o 
  -8   3  14      586.92      531.06     42.96 o 
  -7   3  14       88.78      110.97     23.49 o 
  -6   3  14      292.28      293.08     29.68 o 
  -5   3  14       16.05       42.28     17.38 o 
  -4   3  14       33.91       67.49     17.97 o 
  -3   3  14     1058.45     1075.99     41.84 o 
  -2   3  14      462.15      442.85     20.83 o 
  -1   3  14       97.68       72.32     11.73 o 
   0   3  14       44.10       48.00     11.47 o 
   1   3  14     1552.93     1506.77     35.35 o 
   2   3  14      948.54      991.23     27.09 o 
   3   3  14       23.25       19.36      9.41 o 
   4   3  14        9.18       -3.58     22.00 o 
   5   3  14       12.37      -15.71     14.84 o 
   6   3  14        3.52       21.18     23.94 o 
  -8   4  14     1122.53     1164.51     56.68 o 
  -7   4  14       44.48       39.30     20.51 o 
  -6   4  14       13.51       28.56     18.42 o 
  -5   4  14      635.38      531.80     34.98 o 
  -4   4  14      213.73      184.28     23.86 o 
  -3   4  14       23.63       17.19     11.02 o 
  -2   4  14      656.43      680.61     24.93 o 
  -1   4  14      310.39      316.97     26.55 o 
   0   4  14      226.84      236.24     16.63 o 
   1   4  14      234.82      256.41     17.51 o 
   2   4  14      274.22      262.39     30.80 o 
   3   4  14      188.85      220.48     17.41 o 
   4   4  14        2.57       32.66     24.24 o 
   5   4  14       63.29       40.94     27.15 o 
  -8   5  14        0.06        4.77     19.02 o 
  -7   5  14        0.17       13.13     19.46 o 
  -6   5  14        0.10       -4.55     16.71 o 
  -5   5  14      172.33      132.60     24.01 o 
  -4   5  14      692.63      730.33     39.45 o 
  -3   5  14     1111.21     1211.21     37.06 o 
  -2   5  14      570.90      521.32     23.17 o 
  -1   5  14      447.10      477.05     40.61 o 
   0   5  14       68.55       36.99     11.82 o 
   1   5  14      294.92      336.59     22.45 o 
   2   5  14      556.47      597.40     25.58 o 
   3   5  14      473.06      485.18     32.53 o 
   4   5  14      115.50       99.11     28.94 o 
  -7   6  14       24.82       17.38     20.36 o 
  -6   6  14       38.40       51.23     20.43 o 
  -5   6  14       11.29       21.40     16.33 o 
  -4   6  14        6.95       -6.60     11.10 o 
  -3   6  14       36.99        8.99     21.22 o 
  -2   6  14        0.01       -4.38     10.75 o 
  -1   6  14       13.77        5.61     11.08 o 
   0   6  14       32.51       17.60     11.75 o 
   1   6  14        0.16       26.34     12.39 o 
   2   6  14       35.98       13.55     13.02 o 
   3   6  14       66.82       50.60     17.30 o 
   4   6  14      231.99      272.65     40.38 o 
  -7   7  14       70.20       51.61     22.67 o 
  -6   7  14        6.61       -8.58     16.63 o 
  -5   7  14       31.73       64.28     20.96 o 
  -4   7  14      186.27      176.67     19.87 o 
  -3   7  14      232.05      195.15     19.16 o 
  -2   7  14        1.26       13.19     25.36 o 
  -1   7  14        2.67        2.68     15.62 o 
   0   7  14       66.80       78.80     14.96 o 
   1   7  14       52.87       24.91     13.70 o 
   2   7  14        0.41        4.18     12.76 o 
   3   7  14        7.49       -0.91     14.72 o 
  -6   8  14       22.20        1.94     17.82 o 
  -5   8  14       33.95       43.32     15.19 o 
  -4   8  14        5.98        6.17     13.01 o 
  -3   8  14       81.08       80.69     16.27 o 
  -2   8  14        0.07        2.60     11.34 o 
  -1   8  14      242.94      210.93     19.97 o 
   0   8  14        4.74        5.50     23.79 o 
   1   8  14       45.83       30.77     14.66 o 
   2   8  14        4.16       -5.65     13.50 o 
   3   8  14      156.62      181.18     22.42 o 
  -5   9  14      365.90      366.10     27.17 o 
  -4   9  14       15.10       -3.80     13.13 o 
  -3   9  14      370.37      371.99     40.72 o 
  -2   9  14      104.22      125.01     18.94 o 
  -1   9  14       78.81       70.21     16.46 o 
   0   9  14      362.47      376.58     25.99 o 
   1   9  14        0.93       16.07     15.07 o 
   2   9  14      249.16      285.48     45.60 o 
  -4  10  14        0.63       -4.01     14.80 o 
  -3  10  14        2.37       -8.24     13.71 o 
  -2  10  14        0.04        2.96     13.46 o 
  -1  10  14        0.11      -12.27     13.56 o 
   0  10  14        4.14       -3.01     14.60 o 
   0 -13  15      263.50      254.16     36.99 o 
   1 -13  15       32.91       59.29     27.59 o 
   2 -13  15      118.56      168.70     22.55 o 
  -2 -12  15        6.54       -6.94     18.64 o 
  -1 -12  15        0.03       17.97     22.89 o 
   0 -12  15        1.00      -28.12     19.91 o 
   1 -12  15        3.03       -8.06     12.88 o 
   2 -12  15      190.43      199.02     22.78 o 
   3 -12  15       12.30       41.69     23.04 o 
  -4 -11  15      181.81      206.20     35.13 o 
  -3 -11  15       66.82       85.91     26.25 o 
  -2 -11  15       78.34      106.57     26.18 o 
  -1 -11  15       20.85       44.75     22.60 o 
   0 -11  15       36.46       43.63     23.27 o 
   1 -11  15        4.46       -9.13     12.45 o 
   2 -11  15      261.48      271.65     23.93 o 
   3 -11  15        3.45      -19.84     17.75 o 
   4 -11  15       18.43       55.26     24.24 o 
  -5 -10  15        0.02      -24.91     18.72 o 
  -4 -10  15      107.58       85.91     26.62 o 
  -3 -10  15        1.38       -0.22     18.64 o 
  -2 -10  15      400.69      465.65     41.99 o 
  -1 -10  15       10.81       -0.30     18.94 o 
   0 -10  15       18.81       14.98     12.61 o 
   1 -10  15       44.36       55.75     12.59 o 
   2 -10  15      156.65      178.96     20.61 o 
   3 -10  15       96.06       91.11     19.19 o 
   4 -10  15      101.17      126.22     20.80 o 
   5 -10  15      316.64      422.36     31.02 o 
  -5  -9  15       15.77       23.72     22.82 o 
  -4  -9  15      101.79      119.92     27.74 o 
  -3  -9  15      292.41      266.16     32.44 o 
  -2  -9  15       23.79       13.72     18.94 o 
  -1  -9  15       62.85       53.69     21.93 o 
   0  -9  15      625.38      598.42     21.83 o 
   1  -9  15       52.02       26.20      9.98 o 
   2  -9  15       33.08       24.14     13.49 o 
   3  -9  15       68.04       64.64     16.93 o 
   4  -9  15        0.03        3.28     19.80 o 
   5  -9  15        6.96        5.82     16.50 o 
   6  -9  15        8.83       11.19     17.12 o 
  -6  -8  15        0.35      -11.50     15.71 o 
  -5  -8  15      163.19      160.56     30.13 o 
  -4  -8  15      259.66      251.84     33.34 o 
  -3  -8  15      128.32       48.10     21.03 o 
  -2  -8  15        3.66       -9.40     17.15 o 
  -1  -8  15       13.31        1.11      8.92 o 
   0  -8  15       73.59       39.79     10.56 o 
   1  -8  15        0.40       -2.56     11.05 o 
   2  -8  15      451.57      383.57     27.22 o 
   3  -8  15        0.12       -0.90     12.48 o 
   4  -8  15       14.61        1.38     13.46 o 
   5  -8  15       66.68       34.20     16.92 o 
   6  -8  15        4.26       11.27     16.57 o 
  -6  -7  15       54.99       73.88     41.39 o 
  -5  -7  15      170.29      228.80     32.66 o 
  -4  -7  15      447.00      465.73     38.26 o 
  -3  -7  15      110.36      147.81     26.10 o 
  -2  -7  15        1.10       -1.86     17.67 o 
  -1  -7  15      431.80      435.40     17.38 o 
   0  -7  15     1447.13     1438.53     65.36 o 
   1  -7  15      300.11      319.04     20.88 o 
   2  -7  15      122.18      107.47     29.05 o 
   3  -7  15        1.04        6.77     12.85 o 
   4  -7  15       64.15       50.78     16.28 o 
   5  -7  15        4.97        4.21     14.56 o 
   6  -7  15       21.93       21.89     16.58 o 
  -7  -6  15       13.41       23.35     27.63 o 
  -6  -6  15       21.69       17.22     23.57 o 
  -5  -6  15        0.02        6.71     14.35 o 
  -4  -6  15       65.84       53.69     20.51 o 
  -3  -6  15       59.59       73.68     20.81 o 
  -2  -6  15      248.60      267.89     13.74 o 
  -1  -6  15      450.26      488.49     18.48 o 
   0  -6  15      123.73      142.84     15.51 o 
   1  -6  15      619.46      533.20     24.08 o 
   2  -6  15       45.44       33.41     12.83 o 
   3  -6  15       84.85       93.84     16.06 o 
   4  -6  15       18.97       19.06     13.36 o 
   5  -6  15      160.97      128.45     20.23 o 
   6  -6  15       28.81       47.79     17.32 o 
  -7  -5  15       59.26       56.45     20.96 o 
  -6  -5  15        3.52       -3.63     14.39 o 
  -5  -5  15        0.06      -13.18     12.76 o 
  -4  -5  15      120.85      120.89     23.86 o 
  -3  -5  15        2.68      -15.74     15.06 o 
  -2  -5  15       16.13       20.13      8.14 o 
  -1  -5  15        8.43       24.19      8.28 o 
   0  -5  15       40.52       65.23     20.47 o 
   1  -5  15      163.43      145.52     15.40 o 
   2  -5  15      190.45      209.75     18.20 o 
   3  -5  15       44.96       24.94     12.68 o 
   4  -5  15       46.86       57.97     15.36 o 
   5  -5  15       36.61       34.20     15.56 o 
   6  -5  15       50.98       64.18     18.02 o 
  -7  -4  15       55.15       45.90     23.49 o 
  -6  -4  15      179.64      176.51     21.71 o 
  -5  -4  15        0.50       10.19     13.26 o 
  -4  -4  15       44.73        7.23     16.71 o 
  -3  -4  15       21.01       12.07     10.65 o 
  -2  -4  15      971.04     1030.52     24.08 o 
  -1  -4  15      259.48      267.59     15.11 o 
   0  -4  15        0.65        9.45      6.52 o 
   1  -4  15      550.48      479.23     22.13 o 
   2  -4  15      732.90      705.89     26.96 o 
   3  -4  15       81.73       48.00     13.67 o 
   4  -4  15       12.84       14.95     12.92 o 
   5  -4  15       78.68       98.01     17.53 o 
   6  -4  15        2.03       11.08     18.87 o 
   7  -4  15       91.04      115.14     49.15 o 
  -8  -3  15       47.52       50.07     26.40 o 
  -7  -3  15        7.48        5.48     22.15 o 
  -6  -3  15        4.51       17.11     25.58 o 
  -5  -3  15      133.06      106.06     17.11 o 
  -4  -3  15      426.23      471.77     32.81 o 
  -3  -3  15       47.16       66.02     12.56 o 
  -2  -3  15      287.09      297.69     13.10 o 
  -1  -3  15        1.54        6.86      6.08 o 
   0  -3  15        7.23       11.53      6.99 o 
   1  -3  15      693.77      724.68     25.91 o 
   2  -3  15     2005.77     1996.96     42.55 o 
   3  -3  15       32.38       32.04     12.58 o 
   4  -3  15      126.57      130.01     20.10 o 
   5  -3  15       70.79       62.71     15.89 o 
   6  -3  15      244.80      246.86     24.33 o 
   7  -3  15        8.47       -3.07     16.92 o 
  -8  -2  15        2.38       -2.55     12.73 o 
  -7  -2  15      104.00      121.12     20.36 o 
  -6  -2  15      274.09      296.83     23.64 o 
  -5  -2  15      291.48      255.11     24.00 o 
  -4  -2  15        4.28        1.16     10.31 o 
  -3  -2  15      939.27      892.95     24.53 o 
  -2  -2  15       57.76       86.12     10.14 o 
  -1  -2  15      121.68      124.86      8.97 o 
   0  -2  15       19.10       39.99      8.29 o 
   1  -2  15      994.92     1069.69     20.76 o 
   2  -2  15      324.72      356.22     22.23 o 
   3  -2  15     1344.67     1298.41     36.59 o 
   4  -2  15       73.97       33.37     14.14 o 
   5  -2  15       61.27       66.08     16.60 o 
   6  -2  15       47.70       65.15     22.52 o 
  -8  -1  15       46.84       35.42     13.32 o 
  -7  -1  15      121.70      157.23     19.32 o 
  -6  -1  15        0.25       -0.51      9.93 o 
  -5  -1  15        0.13      -12.84      8.56 o 
  -4  -1  15      231.19      215.68     16.98 o 
  -3  -1  15       28.34       -4.18      9.05 o 
  -2  -1  15      157.19      217.30     14.88 o 
  -1  -1  15        0.01       -1.43      6.03 o 
   0  -1  15       38.87       48.65      8.14 o 
   1  -1  15       96.85       77.01      9.00 o 
   2  -1  15       69.99       63.32     14.30 o 
   3  -1  15     1116.33     1070.32     34.06 o 
   4  -1  15       11.87       26.06     13.67 o 
   5  -1  15      114.57      117.52     19.04 o 
   6  -1  15       16.59      -19.40     13.78 o 
  -8   0  15      162.83      178.81     18.12 o 
  -7   0  15      110.69      103.42     14.25 o 
  -6   0  15       71.82       63.78     12.08 o 
  -5   0  15      102.65       84.33     11.64 o 
  -4   0  15      358.04      325.35     21.59 o 
  -3   0  15       56.66       55.75     10.82 o 
  -2   0  15      837.38      805.89     35.50 o 
  -1   0  15     1618.17     1676.17     31.32 o 
   0   0  15       52.24       51.58      7.59 o 
   1   0  15      254.79      275.66     11.57 o 
   2   0  15       31.39       18.93      6.71 o 
   3   0  15        9.79       -6.09     12.41 o 
   4   0  15        8.32        2.88     12.61 o 
   5   0  15      685.54      605.32     30.66 o 
   6   0  15       39.35       45.54     30.76 o 
  -8   1  15       68.25       81.81     24.24 o 
  -7   1  15       37.86       25.43     19.17 o 
  -6   1  15      231.85      198.52     26.18 o 
  -5   1  15       23.62       31.95      9.77 o 
  -4   1  15     1688.05     1722.49     35.24 o 
  -3   1  15       58.89       49.46     10.43 o 
  -2   1  15     2221.96     2240.25     36.59 o 
  -1   1  15     1252.47     1164.29     37.00 o 
   0   1  15       58.58       48.76      9.91 o 
   1   1  15      101.28      102.97      9.08 o 
   2   1  15      541.83      551.01     18.47 o 
   3   1  15        7.24        9.11     12.69 o 
   4   1  15      611.03      616.12     34.53 o 
   5   1  15       94.14      100.37     18.67 o 
   6   1  15      161.46      156.93     30.50 o 
  -8   2  15        0.00       20.36     20.21 o 
  -7   2  15      121.61      130.28     25.73 o 
  -6   2  15      208.47      284.06     30.20 o 
  -5   2  15      293.64      298.60     28.34 o 
  -4   2  15     1829.12     1718.39     54.59 o 
  -3   2  15      419.77      438.43     29.08 o 
  -2   2  15       87.34       97.70     14.13 o 
  -1   2  15     2546.80     2331.21     40.28 o 
   0   2  15     1091.07     1202.27     29.01 o 
   1   2  15       45.73       57.08     10.82 o 
   2   2  15     1119.84     1081.55     21.18 o 
   3   2  15        0.90      -15.73     13.91 o 
   4   2  15      335.95      416.04     84.31 o 
   5   2  15        3.42       12.74     15.45 o 
   6   2  15        6.91        8.75     17.14 o 
  -8   3  15        0.62        2.98     19.54 o 
  -7   3  15      403.32      390.33     36.32 o 
  -6   3  15      549.04      494.37     36.24 o 
  -5   3  15      454.60      564.92     35.50 o 
  -4   3  15      751.31      773.58     38.33 o 
  -3   3  15      526.71      421.73     30.50 o 
  -2   3  15       54.72       36.48     11.47 o 
  -1   3  15       40.73       52.31     38.85 o 
   0   3  15      921.74      875.98     29.12 o 
   1   3  15      918.95      898.48     26.45 o 
   2   3  15       34.31       25.70      9.71 o 
   3   3  15        1.31        5.82      9.12 o 
   4   3  15       10.15      -23.19     22.15 o 
   5   3  15        0.70        4.35     15.91 o 
  -8   4  15       98.94       65.03     24.68 o 
  -7   4  15       81.16       75.99     23.12 o 
  -6   4  15      227.54      237.90     29.31 o 
  -5   4  15       65.48       70.40     20.28 o 
  -4   4  15       41.12       -2.01     14.62 o 
  -3   4  15      553.68      472.98     23.50 o 
  -2   4  15      106.86      102.44     14.26 o 
  -1   4  15      196.73      216.32     17.08 o 
   0   4  15      728.07      679.25     49.56 o 
   1   4  15      290.22      326.70     19.51 o 
   2   4  15      372.43      370.19     20.92 o 
   3   4  15       30.53       46.44     11.75 o 
   4   4  15       57.64      112.68     30.80 o 
   5   4  15       63.59       78.83     31.17 o 
  -7   5  15      168.96      106.20     25.06 o 
  -6   5  15      284.34      274.22     31.10 o 
  -5   5  15       43.56       46.31     19.02 o 
  -4   5  15       31.65       13.80     14.69 o 
  -3   5  15        2.50        6.75     11.16 o 
  -2   5  15       34.92       23.99     12.01 o 
  -1   5  15      185.06      163.40     16.67 o 
   0   5  15       29.57        3.12     10.77 o 
   1   5  15       17.10       22.75     12.10 o 
   2   5  15      612.14      656.12     26.81 o 
   3   5  15       23.66       38.40     13.92 o 
   4   5  15        3.18      -30.58     24.01 o 
  -7   6  15      123.71      147.06     28.19 o 
  -6   6  15        0.96       15.36     18.20 o 
  -5   6  15      206.03      227.68     28.41 o 
  -4   6  15        0.31        7.82     12.58 o 
  -3   6  15      709.90      722.78     29.01 o 
  -2   6  15       64.46       63.67     14.22 o 
  -1   6  15      194.29      202.94     18.46 o 
   0   6  15        8.02        8.71     12.12 o 
   1   6  15        7.26       20.30     12.43 o 
   2   6  15      150.07      184.76     19.00 o 
   3   6  15        0.59      -16.44     11.44 o 
   4   6  15        8.70      -14.99     26.18 o 
  -6   7  15        0.52      -23.72     15.81 o 
  -5   7  15        2.36       -4.03     16.85 o 
  -4   7  15        1.39        4.21     12.54 o 
  -3   7  15       19.84       13.19     12.18 o 
  -2   7  15        1.75        7.04     11.94 o 
  -1   7  15       15.28        8.74     12.46 o 
   0   7  15       52.46       61.12     14.90 o 
   1   7  15      100.12      117.35     25.43 o 
   2   7  15       81.72       50.33     20.14 o 
   3   7  15        1.03       -7.98     14.47 o 
  -6   8  15       16.89       10.29     20.21 o 
  -5   8  15      708.33      681.03     43.85 o 
  -4   8  15       25.32       62.09     15.79 o 
  -3   8  15      435.27      437.73     38.26 o 
  -2   8  15      229.51      202.55     20.91 o 
  -1   8  15       50.80       47.86     16.74 o 
   0   8  15      134.27      138.19     19.19 o 
   1   8  15       79.54       77.91     25.62 o 
   2   8  15      382.17      418.07     40.79 o 
  -5   9  15       57.56       28.62     16.02 o 
  -4   9  15       11.97       -0.68     14.45 o 
  -3   9  15        3.47        5.11     12.96 o 
  -2   9  15       14.50       14.92     14.75 o 
  -1   9  15      129.50      146.95     20.29 o 
   0   9  15        2.28       -4.69     13.76 o 
   1   9  15      126.27      132.31     50.26 o 
  -3  10  15       13.82       -0.32     16.18 o 
  -2  10  15       53.60       69.01     18.71 o 
  -1  10  15        5.85        1.66     17.04 o 
  -2 -12  16        2.57       -7.31     20.36 o 
  -1 -12  16       31.12        3.95     22.37 o 
   0 -12  16      216.46      239.46     36.09 o 
   1 -12  16        0.25       -2.46     22.67 o 
   2 -12  16       52.24       26.59     16.96 o 
   3 -12  16      110.79      114.18     28.49 o 
  -3 -11  16       26.12      -14.62     17.97 o 
  -2 -11  16       47.71       61.53     25.65 o 
  -1 -11  16        0.81       -8.13     19.17 o 
   0 -11  16       63.45      112.61     28.41 o 
   1 -11  16       56.30       45.68     15.19 o 
   2 -11  16      158.17      132.52     20.11 o 
   3 -11  16      355.79      495.34     42.58 o 
   4 -11  16        4.02       -7.61     20.06 o 
  -4 -10  16       10.00       19.99     22.89 o 
  -3 -10  16        1.26       14.69     20.28 o 
  -2 -10  16      181.72      187.04     30.80 o 
  -1 -10  16        4.19       25.21     21.25 o 
   0 -10  16        0.89       -4.40     11.28 o 
   1 -10  16       32.88       32.61     16.70 o 
   2 -10  16        0.17       10.92     13.97 o 
   3 -10  16        6.72       -7.59     14.43 o 
   4 -10  16        4.49       -2.38     14.67 o 
   5 -10  16      124.80       98.14     21.75 o 
  -5  -9  16       10.39       21.18     22.45 o 
  -4  -9  16       19.86       24.98     21.93 o 
  -3  -9  16        2.36       15.44     19.76 o 
  -2  -9  16       15.37       -9.77     18.57 o 
  -1  -9  16      157.32      153.18     27.82 o 
   0  -9  16      135.90      139.47     14.26 o 
   1  -9  16        1.41       -9.93      9.09 o 
   2  -9  16        2.33        9.74     13.07 o 
   3  -9  16       92.51      103.67     18.47 o 
   4  -9  16        0.06       -1.91     14.88 o 
   5  -9  16       23.84       30.30     17.54 o 
  -6  -8  16       39.16       74.65     27.44 o 
  -5  -8  16        8.07        5.59     20.81 o 
  -4  -8  16       22.03       -1.57     19.69 o 
  -3  -8  16      231.29      283.69     33.34 o 
  -2  -8  16     1168.81     1227.45     56.60 o 
  -1  -8  16      467.54      438.76     18.65 o 
   0  -8  16      288.57      272.62     16.79 o 
   1  -8  16        2.43       -7.45     12.16 o 
   2  -8  16       22.36       20.87     12.79 o 
   3  -8  16       23.96       24.33     14.33 o 
   4  -8  16       21.69       36.09     16.14 o 
   5  -8  16        7.06        3.42     15.77 o 
   6  -8  16       29.55       29.78     18.85 o 
  -6  -7  16       45.25       60.66     19.42 o 
  -5  -7  16        1.15      -20.58     18.72 o 
  -4  -7  16      288.21      316.87     34.83 o 
  -3  -7  16       14.53       31.99     20.28 o 
  -2  -7  16      294.52      307.18     32.96 o 
  -1  -7  16      229.14      236.19     14.82 o 
   0  -7  16       96.08       89.55     14.93 o 
   1  -7  16      534.50      662.76     27.78 o 
   2  -7  16        6.72        7.71     12.38 o 
   3  -7  16      417.59      463.42     26.64 o 
   4  -7  16        7.89        5.84     14.62 o 
   5  -7  16      201.11      214.52     26.03 o 
   6  -7  16        7.31        1.49     15.01 o 
  -7  -6  16       98.24      112.25     22.90 o 
  -6  -6  16       60.83       57.88     39.49 o 
  -5  -6  16       24.20       68.98     23.04 o 
  -4  -6  16      109.82       87.93     24.09 o 
  -3  -6  16      131.22      101.35     23.64 o 
  -2  -6  16        0.32        5.12     12.79 o 
  -1  -6  16      123.70      129.57     12.32 o 
   0  -6  16        1.38        5.43      8.21 o 
   1  -6  16       76.46      104.59     15.08 o 
   2  -6  16      442.16      417.12     23.43 o 
   3  -6  16        5.12        4.33     12.20 o 
   4  -6  16      130.63      139.23     19.70 o 
   5  -6  16        2.97      -19.51     13.01 o 
   6  -6  16       35.92       49.17     17.66 o 
  -7  -5  16       29.67       46.15     21.55 o 
  -6  -5  16       15.30       -0.54     14.90 o 
  -5  -5  16      133.76      101.20     24.98 o 
  -4  -5  16      720.45      735.62     42.43 o 
  -3  -5  16      497.61      484.22     36.32 o 
  -2  -5  16       58.11       54.39      9.72 o 
  -1  -5  16       98.76      102.27     12.05 o 
   0  -5  16      181.54      135.14     34.86 o 
   1  -5  16       58.74       74.19     13.94 o 
   2  -5  16        0.31       -9.33     13.24 o 
   3  -5  16       69.63       81.76     15.72 o 
   4  -5  16       22.54       20.45     13.45 o 
   5  -5  16       13.22       11.51     15.70 o 
   6  -5  16       34.42       53.43     17.97 o 
  -7  -4  16       83.70       86.53     19.79 o 
  -6  -4  16       76.33       65.52     17.75 o 
  -5  -4  16       11.51       24.13     14.77 o 
  -4  -4  16       51.16       38.03     19.54 o 
  -3  -4  16        3.04       -9.77     15.21 o 
  -2  -4  16       57.09       72.29     10.24 o 
  -1  -4  16      331.82      342.65     13.30 o 
   0  -4  16     1670.58     1754.61     40.86 o 
   1  -4  16       88.79      137.93     15.69 o 
   2  -4  16        1.09        4.87     11.23 o 
   3  -4  16       39.85       32.18     13.59 o 
   4  -4  16       62.73       44.30     14.87 o 
   5  -4  16       52.47       39.58     15.93 o 
   6  -4  16      207.40      189.48     23.56 o 
  -7  -3  16      132.93      105.77     20.37 o 
  -6  -3  16      140.93      143.81     20.15 o 
  -5  -3  16      603.20      562.96     28.26 o 
  -4  -3  16      140.81      145.13     23.19 o 
  -3  -3  16      136.57      145.71     17.65 o 
  -2  -3  16        0.52        8.10      6.84 o 
  -1  -3  16     1405.94     1500.54     26.17 o 
   0  -3  16        1.70       -0.62      6.88 o 
   1  -3  16     2661.70     2400.07     52.69 o 
   2  -3  16      514.44      478.09     24.36 o 
   3  -3  16       80.34       85.89     15.54 o 
   4  -3  16        0.74        0.25     12.45 o 
   5  -3  16      138.17      156.69     20.56 o 
   6  -3  16      110.19       75.45     20.99 o 
  -8  -2  16       58.26       51.33     15.41 o 
  -7  -2  16       36.35       11.75     12.56 o 
  -6  -2  16        8.63       10.22     12.67 o 
  -5  -2  16       28.87        5.14     14.17 o 
  -4  -2  16      172.88      182.99     30.69 o 
  -3  -2  16      204.90      231.84     13.95 o 
  -2  -2  16      127.26       91.53     10.77 o 
  -1  -2  16      107.38      114.38      9.45 o 
   0  -2  16     1687.98     1688.70     27.46 o 
   1  -2  16       76.83       29.75     12.61 o 
   2  -2  16      408.37      520.07     25.26 o 
   3  -2  16        6.59       -2.86     11.44 o 
   4  -2  16       93.85       94.53     27.85 o 
   5  -2  16        0.20       18.57     14.80 o 
   6  -2  16        0.57        5.84     15.73 o 
  -8  -1  16       85.62       48.34     22.97 o 
  -7  -1  16       73.15       63.68     13.66 o 
  -6  -1  16      102.40       97.84     13.69 o 
  -5  -1  16        8.33        4.65      9.59 o 
  -4  -1  16      349.12      318.56     19.41 o 
  -3  -1  16      121.04      177.16     18.76 o 
  -2  -1  16      929.82      962.61     37.66 o 
  -1  -1  16      595.48      552.47     15.28 o 
   0  -1  16      709.79      726.68     19.32 o 
   1  -1  16      626.41      641.06     18.21 o 
   2  -1  16       51.42       23.57     12.84 o 
   3  -1  16     1226.19     1199.07     60.26 o 
   4  -1  16        2.63       -0.26     13.10 o 
   5  -1  16       15.19       -7.19     13.97 o 
   6  -1  16      209.66      182.39     23.25 o 
  -8   0  16      106.91      115.44     27.52 o 
  -7   0  16       17.90        9.78     11.67 o 
  -6   0  16      150.12      128.58     14.23 o 
  -5   0  16       30.65       49.74     23.08 o 
  -4   0  16     1837.70     1799.28     37.71 o 
  -3   0  16     1075.02     1028.53     27.48 o 
  -2   0  16     1333.57     1280.52     29.54 o 
  -1   0  16      569.75      659.71     21.88 o 
   0   0  16      606.79      636.16     22.20 o 
   1   0  16      139.25      174.00     14.46 o 
   2   0  16      892.24     1042.72     33.77 o 
   3   0  16      125.67       88.19     16.38 o 
   4   0  16      924.96      954.38     35.13 o 
   5   0  16       23.15       30.94     30.58 o 
   6   0  16      129.91      132.76     22.13 o 
  -8   1  16       14.31        3.88     20.58 o 
  -7   1  16      528.14      544.63     39.75 o 
  -6   1  16      114.10       83.67     22.52 o 
  -5   1  16        3.57       17.30     16.63 o 
  -4   1  16       29.65       54.29     16.71 o 
  -3   1  16      178.52      179.26     24.01 o 
  -2   1  16     1378.38     1471.99     30.53 o 
  -1   1  16        1.62       -1.29      7.39 o 
   0   1  16      490.21      499.47     19.67 o 
   1   1  16      237.50      274.58     12.65 o 
   2   1  16      475.28      434.18     17.34 o 
   3   1  16        0.06      -17.52     11.68 o 
   4   1  16      305.87      287.52     24.13 o 
   5   1  16        0.62       -7.95     14.83 o 
   6   1  16       80.61       64.02     19.98 o 
  -8   2  16        2.69        7.01     22.15 o 
  -7   2  16        5.17        3.06     18.64 o 
  -6   2  16      349.08      329.33     32.07 o 
  -5   2  16      961.67      921.99     44.22 o 
  -4   2  16        7.72       17.38     15.06 o 
  -3   2  16      604.64      589.53     33.86 o 
  -2   2  16      385.25      367.21     27.74 o 
  -1   2  16     1325.56     1437.29     34.08 o 
   0   2  16      153.34      183.87     20.73 o 
   1   2  16      128.49      101.61     24.05 o 
   2   2  16       40.45       49.00     11.76 o 
   3   2  16      301.27      285.99     32.48 o 
   4   2  16       97.67       67.32     17.23 o 
   5   2  16        1.06        7.70     15.85 o 
  -8   3  16       29.90       23.49     22.15 o 
  -7   3  16       19.87       46.31     19.99 o 
  -6   3  16       44.36       61.00     20.96 o 
  -5   3  16       55.29       52.05     18.72 o 
  -4   3  16      154.78      106.49     21.18 o 
  -3   3  16       66.09       58.62     17.67 o 
  -2   3  16       11.53        5.28     10.73 o 
  -1   3  16     1051.89     1125.32     35.87 o 
   0   3  16      476.70      475.70     21.66 o 
   1   3  16       12.86        3.65      9.80 o 
   2   3  16        0.86       -9.30      9.03 o 
   3   3  16       14.38      -17.60     22.22 o 
   4   3  16       36.77       25.28     25.21 o 
   5   3  16       11.11      -12.53     26.10 o 
  -7   4  16       33.38       17.00     20.66 o 
  -6   4  16       34.41       18.42     18.64 o 
  -5   4  16       71.78       58.09     20.36 o 
  -4   4  16      318.45      374.45     31.62 o 
  -3   4  16      110.66      132.15     16.29 o 
  -2   4  16       13.03       13.73     11.31 o 
  -1   4  16        5.47       11.36     11.07 o 
   0   4  16      345.35      352.36     20.27 o 
   1   4  16      156.87      121.17     15.18 o 
   2   4  16       12.67       14.86     12.01 o 
   3   4  16        9.33       13.27     24.31 o 
   4   4  16       13.81       40.79     28.04 o 
  -7   5  16      564.02      559.99     42.36 o 
  -6   5  16        4.95       -7.08     17.30 o 
  -5   5  16      568.21      569.09     38.78 o 
  -4   5  16      366.30      329.63     31.47 o 
  -3   5  16      305.98      275.53     36.92 o 
  -2   5  16       94.45      120.16     15.77 o 
  -1   5  16      333.40      310.61     21.07 o 
   0   5  16      178.44      193.92     24.57 o 
   1   5  16      199.93      182.67     25.92 o 
   2   5  16       58.05       80.78     15.62 o 
   3   5  16       48.14       48.99     13.28 o 
   4   5  16      194.36      227.53     39.00 o 
  -7   6  16       36.55       19.46     20.81 o 
  -6   6  16       15.58       -0.52     19.39 o 
  -5   6  16       15.13       -4.70     17.53 o 
  -4   6  16        0.08        3.35     12.29 o 
  -3   6  16        0.89        1.75     11.81 o 
  -2   6  16       49.39       74.07     17.56 o 
  -1   6  16       79.51       46.63     14.20 o 
   0   6  16        0.48        8.75     12.12 o 
   1   6  16       21.12       -3.33     12.15 o 
   2   6  16        9.71       11.38     13.61 o 
   3   6  16       12.33       -0.08     12.25 o 
  -6   7  16        9.17      -24.27     16.18 o 
  -5   7  16      300.44      310.01     33.71 o 
  -4   7  16      112.08       87.45     17.34 o 
  -3   7  16       86.74       54.82     30.09 o 
  -2   7  16       60.26       58.41     15.28 o 
  -1   7  16      262.73      271.49     27.26 o 
   0   7  16      137.70      131.92     18.25 o 
   1   7  16      174.76      140.50     20.21 o 
   2   7  16      147.45      135.54     30.87 o 
  -5   8  16       21.32        4.55     19.09 o 
  -4   8  16       44.80       30.39     15.14 o 
  -3   8  16      103.74      107.45     27.18 o 
  -2   8  16       74.81      115.35     18.43 o 
  -1   8  16      262.39      220.45     21.96 o 
   0   8  16       22.99       40.06     22.60 o 
   1   8  16        4.63       -5.64     18.94 o 
  -4   9  16      319.33      340.70     27.25 o 
  -3   9  16       16.12       18.13     15.41 o 
  -2   9  16      175.26      169.05     21.48 o 
  -1   9  16        0.03       19.59     15.06 o 
   0   9  16        5.26       10.78     15.55 o 
  -1 -12  17        7.43       37.44     24.91 o 
   0 -12  17      116.35      154.37     31.84 o 
   1 -12  17       71.48       73.38     29.68 o 
   2 -12  17        8.99       13.03     16.14 o 
  -3 -11  17        7.98       12.31     20.81 o 
  -2 -11  17        8.68       63.84     26.40 o 
  -1 -11  17      206.48      186.37     32.89 o 
   0 -11  17        1.12       35.20     23.79 o 
   1 -11  17       34.28       24.24     14.86 o 
   2 -11  17        1.27       -1.44     14.35 o 
   3 -11  17      115.98      172.90     23.79 o 
  -4 -10  17       90.15      125.96     29.68 o 
  -3 -10  17      374.71      404.73     41.61 o 
  -2 -10  17       56.86       78.60     26.33 o 
  -1 -10  17      154.95      205.46     32.81 o 
   0 -10  17        3.47       13.87     20.73 o 
   1 -10  17        5.77       16.29     11.60 o 
   2 -10  17       37.86       20.27     15.26 o 
   3 -10  17       33.62       31.77     16.81 o 
   4 -10  17        6.21       10.54     17.13 o 
  -5  -9  17      331.24      390.33     43.63 o 
  -4  -9  17      483.39      469.31     44.67 o 
  -3  -9  17       59.07       55.86     24.98 o 
  -2  -9  17      186.83      196.73     32.22 o 
  -1  -9  17       10.14       24.46     20.43 o 
   0  -9  17       48.92       65.69     12.66 o 
   1  -9  17       91.80       81.02     19.94 o 
   2  -9  17       12.36        8.45     13.07 o 
   3  -9  17        0.90       -8.33     13.89 o 
   4  -9  17       11.53       -9.07     15.02 o 
   5  -9  17       16.97       22.68     18.01 o 
  -5  -8  17      140.34      144.16     31.10 o 
  -4  -8  17       94.25      135.88     28.79 o 
  -3  -8  17      192.87      236.56     32.14 o 
  -2  -8  17      363.65      418.82     39.97 o 
  -1  -8  17      200.92      254.68     32.44 o 
   0  -8  17        4.06        1.03      9.73 o 
   1  -8  17      132.46       97.58     16.18 o 
   2  -8  17        8.00       -3.89     12.97 o 
   3  -8  17      405.42      421.24     36.43 o 
   4  -8  17       63.77       22.55     16.11 o 
   5  -8  17      131.47      144.87     22.82 o 
  -6  -7  17        6.50       35.65     24.16 o 
  -5  -7  17        0.47       -6.79     19.09 o 
  -4  -7  17        4.40       -1.94     18.49 o 
  -3  -7  17        9.59       18.12     20.96 o 
  -2  -7  17        8.48       26.47     20.88 o 
  -1  -7  17      661.25      663.32     21.60 o 
   0  -7  17      262.33      272.17     26.18 o 
   1  -7  17       81.96       82.96     15.19 o 
   2  -7  17        0.18        1.49     21.03 o 
   3  -7  17        6.07        5.60     15.06 o 
   4  -7  17      160.95      187.08     22.23 o 
   5  -7  17       62.23       59.84     18.47 o 
  -6  -6  17      144.12       82.18     25.65 o 
  -5  -6  17      349.97      310.68     35.65 o 
  -4  -6  17      112.85       63.24     23.42 o 
  -3  -6  17       41.65       54.59     21.93 o 
  -2  -6  17        5.73       12.53     18.20 o 
  -1  -6  17      145.13      119.57     12.42 o 
   0  -6  17       71.83       35.23     13.63 o 
   1  -6  17       96.74       87.71     15.05 o 
   2  -6  17        0.18      -15.13     11.16 o 
   3  -6  17       28.01       27.60     25.24 o 
   4  -6  17        1.08        5.70     13.90 o 
   5  -6  17        8.69        2.36     15.02 o 
   6  -6  17        4.09       10.46     18.68 o 
  -7  -5  17        7.21       -1.54     17.28 o 
  -6  -5  17       66.35       40.44     31.84 o 
  -5  -5  17       21.37       29.38     19.76 o 
  -4  -5  17      244.10      202.92     29.01 o 
  -3  -5  17      241.25      239.76     30.13 o 
  -2  -5  17      433.92      426.82     17.11 o 
  -1  -5  17      454.04      427.01     14.87 o 
   0  -5  17        4.65       -8.04     10.00 o 
   1  -5  17       18.53       23.92     12.14 o 
   2  -5  17        1.42        6.34     11.99 o 
   3  -5  17      110.12       96.37     17.94 o 
   4  -5  17        0.62        7.02     13.83 o 
   5  -5  17        1.21       -9.79     13.64 o 
   6  -5  17       71.50       50.55     18.73 o 
  -7  -4  17       24.00       64.95     19.45 o 
  -6  -4  17       75.75       69.78     18.29 o 
  -5  -4  17       98.79       96.65     24.61 o 
  -4  -4  17      288.40      264.97     29.53 o 
  -3  -4  17     1935.84     1686.47     57.95 o 
  -2  -4  17       83.36       88.09      9.39 o 
  -1  -4  17     2191.44     2172.73     36.99 o 
   0  -4  17      273.49      281.57     26.74 o 
   1  -4  17      186.79      224.89     18.52 o 
   2  -4  17      401.60      398.46     23.57 o 
   3  -4  17     1512.88     1422.10     57.57 o 
   4  -4  17       31.81       46.38     14.94 o 
   5  -4  17      352.12      361.23     34.42 o 
   6  -4  17        4.93       21.69     16.75 o 
  -7  -3  17       15.45        5.54     12.37 o 
  -6  -3  17      100.00       87.15     18.48 o 
  -5  -3  17        1.76       19.61     12.60 o 
  -4  -3  17      343.26      335.06     36.13 o 
  -3  -3  17      429.44      453.14     17.81 o 
  -2  -3  17      618.86      643.39     18.46 o 
  -1  -3  17      871.27      819.06     21.08 o 
   0  -3  17      339.02      378.62     15.46 o 
   1  -3  17        2.39       28.12     12.68 o 
   2  -3  17     1376.64     1254.42     36.65 o 
   3  -3  17     1012.12      926.99     62.05 o 
   4  -3  17       62.10       65.59     16.00 o 
   5  -3  17       74.86       52.24     17.57 o 
   6  -3  17      234.82      191.67     32.63 o 
  -7  -2  17        9.11       19.39     12.15 o 
  -6  -2  17       82.75       82.90     16.40 o 
  -5  -2  17      196.52      190.68     28.15 o 
  -4  -2  17       23.16       15.50     11.67 o 
  -3  -2  17       37.99       27.22      9.62 o 
  -2  -2  17      313.98      294.82     15.27 o 
  -1  -2  17        1.76       -7.31      6.76 o 
   0  -2  17      448.56      396.16     15.88 o 
   1  -2  17     3547.12     3533.23    120.40 o 
   2  -2  17      196.37      233.58     20.22 o 
   3  -2  17      340.03      365.98     24.40 o 
   4  -2  17      254.00      239.22     22.59 o 
   5  -2  17       76.20       58.25     17.62 o 
   6  -2  17      150.61      166.88     50.08 o 
  -8  -1  17      206.77      207.69     33.04 o 
  -7  -1  17       13.91       12.75     12.04 o 
  -6  -1  17      141.74      161.23     15.61 o 
  -5  -1  17      387.10      409.52     23.16 o 
  -4  -1  17        5.85        6.67     10.49 o 
  -3  -1  17        9.42        7.47     10.16 o 
  -2  -1  17      697.19      689.66     24.00 o 
  -1  -1  17      446.85      408.40     14.71 o 
   0  -1  17     1380.26     1565.44     28.04 o 
   1  -1  17     1275.61     1190.44     35.11 o 
   2  -1  17      194.34      150.19     18.30 o 
   3  -1  17       33.29       38.61     14.72 o 
   4  -1  17       60.78       83.97     17.90 o 
   5  -1  17       31.58       24.92     15.95 o 
   6  -1  17      115.60      141.29     22.73 o 
  -8   0  17        0.87       -0.07     20.58 o 
  -7   0  17        0.34       22.60     19.99 o 
  -6   0  17      431.60      426.28     35.35 o 
  -5   0  17     1014.33     1037.96     31.59 o 
  -4   0  17       33.55       35.73     24.95 o 
  -3   0  17       84.64       97.69     13.18 o 
  -2   0  17      556.61      500.28     32.78 o 
  -1   0  17      132.13      134.52     13.36 o 
   0   0  17       92.68       94.19     14.66 o 
   1   0  17        0.72        5.17      8.92 o 
   2   0  17       11.95       22.16     13.31 o 
   3   0  17      134.96      126.96     36.69 o 
   4   0  17      149.87      186.36     21.32 o 
   5   0  17       18.41       12.72     16.12 o 
  -8   1  17        8.72      -11.19     20.21 o 
  -7   1  17      118.96      109.33     26.40 o 
  -6   1  17      194.95      170.63     27.00 o 
  -5   1  17       22.51       16.26     15.96 o 
  -4   1  17      262.33      293.46     28.04 o 
  -3   1  17     3350.66     3353.62     75.25 o 
  -2   1  17      935.99      951.00     39.08 o 
  -1   1  17       17.86       16.01     22.45 o 
   0   1  17      179.59      220.11     20.47 o 
   1   1  17       28.03       22.13      7.82 o 
   2   1  17        6.68       -2.08     11.97 o 
   3   1  17       28.70       21.58     14.02 o 
   4   1  17       27.02       30.37     31.17 o 
   5   1  17       77.55       57.84     31.06 o 
  -7   2  17       25.92       20.14     20.28 o 
  -6   2  17       84.41      109.93     23.64 o 
  -5   2  17      152.15      139.08     23.49 o 
  -4   2  17       61.37       63.76     19.17 o 
  -3   2  17       96.46       62.49     18.20 o 
  -2   2  17      106.68      100.83     19.46 o 
  -1   2  17       40.75       71.50     12.92 o 
   0   2  17       86.32       53.28     20.69 o 
   1   2  17        0.65        2.70      9.16 o 
   2   2  17       28.29      -10.74     20.58 o 
   3   2  17        3.07      -13.63     13.01 o 
   4   2  17       12.55       12.55     16.13 o 
   5   2  17        1.91      -22.45     15.78 o 
  -7   3  17        4.53      -10.74     17.53 o 
  -6   3  17       40.95       56.68     20.88 o 
  -5   3  17      408.10      418.37     34.23 o 
  -4   3  17      138.26      143.04     23.27 o 
  -3   3  17       38.39       26.55     15.81 o 
  -2   3  17      684.26      650.22     25.91 o 
  -1   3  17      112.45       87.03     15.36 o 
   0   3  17       38.20       37.23     11.82 o 
   1   3  17        0.01        5.12     10.37 o 
   2   3  17        2.00        3.64      9.88 o 
   3   3  17        7.85      -10.74     22.52 o 
   4   3  17       74.29       27.07     27.67 o 
  -7   4  17      628.63      599.30     42.96 o 
  -6   4  17      191.14      188.31     27.89 o 
  -5   4  17      447.07      426.50     34.45 o 
  -4   4  17      169.86      186.81     25.80 o 
  -3   4  17       12.61       27.42     12.66 o 
  -2   4  17      224.54      231.25     40.01 o 
  -1   4  17      552.63      548.18     24.58 o 
   0   4  17       86.84      102.62     22.41 o 
   1   4  17      152.79      145.28     16.56 o 
   2   4  17      268.73      262.69     17.57 o 
   3   4  17       41.22       24.76     26.70 o 
   4   4  17      196.14      175.63     35.27 o 
  -7   5  17        2.36      -15.88     18.94 o 
  -6   5  17        0.02       -5.82     17.82 o 
  -5   5  17       61.13       38.85     18.87 o 
  -4   5  17      268.26      354.76     32.44 o 
  -3   5  17        0.44       -2.52     19.35 o 
  -2   5  17       31.51       26.06     15.92 o 
  -1   5  17       98.57       94.83     21.48 o 
   0   5  17        9.87       29.95     13.31 o 
   1   5  17       18.43       33.49     13.44 o 
   2   5  17      136.65      150.24     17.98 o 
   3   5  17      221.90      230.74     37.66 o 
  -6   6  17       31.39        2.54     20.43 o 
  -5   6  17        4.45       44.82     20.36 o 
  -4   6  17        8.49       22.37     18.27 o 
  -3   6  17      235.36      309.07     27.97 o 
  -2   6  17       26.27       43.41     14.42 o 
  -1   6  17      245.25      290.53     22.29 o 
   0   6  17       17.78       23.20     13.40 o 
   1   6  17        0.33      -11.85     12.44 o 
   2   6  17       26.33       21.01     14.57 o 
   3   6  17       66.46      103.21     34.31 o 
  -6   7  17        8.46       19.09     20.21 o 
  -5   7  17       21.13       39.00     19.91 o 
  -4   7  17      104.26      147.47     19.96 o 
  -3   7  17      253.63      214.45     55.37 o 
  -2   7  17      175.72      150.82     19.12 o 
  -1   7  17       47.31       38.67     15.56 o 
   0   7  17      193.34      223.57     21.87 o 
   1   7  17       97.76      110.87     18.80 o 
   2   7  17        1.22       22.43     15.34 o 
  -5   8  17       84.25       92.25     24.31 o 
  -4   8  17      172.39      158.45     44.89 o 
  -3   8  17       15.52       27.77     15.07 o 
  -2   8  17      341.12      362.84     26.47 o 
  -1   8  17      139.45      153.34     22.75 o 
   0   8  17       59.84       49.73     16.77 o 
   1   8  17      211.86      268.52     24.59 o 
  -3   9  17        5.22       24.35     16.86 o 
  -2   9  17       14.96       30.43     16.85 o 
  -1 -12  18       22.65       48.62     26.70 o 
   0 -12  18       25.23       38.56     26.85 o 
   1 -12  18      337.55      373.70     43.70 o 
  -2 -11  18      127.34      137.89     31.69 o 
  -1 -11  18       23.47       26.33     23.34 o 
   0 -11  18        0.22       -2.09     22.00 o 
   1 -11  18      119.91      108.66     19.47 o 
   2 -11  18       16.53        1.20     16.12 o 
   3 -11  18       39.89       71.84     20.68 o 
  -4 -10  18      188.59      164.89     33.86 o 
  -3 -10  18       26.09       68.54     26.40 o 
  -2 -10  18       37.76       34.31     23.94 o 
  -1 -10  18       49.06       17.23     22.97 o 
   0 -10  18       28.54       21.78     22.30 o 
   1 -10  18       51.22       25.55     17.30 o 
   2 -10  18        3.78        1.72     15.21 o 
   3 -10  18       72.91       64.48     36.77 o 
   4 -10  18        2.00      -13.64     16.27 o 
  -4  -9  18      176.13      263.93     37.29 o 
  -3  -9  18      598.75      698.41     47.28 o 
  -2  -9  18       74.72       44.97     23.64 o 
  -1  -9  18       18.62       27.82     22.82 o 
   0  -9  18      197.97      201.20     19.32 o 
   1  -9  18       99.68      105.48     14.49 o 
   2  -9  18       39.67       29.51     15.48 o 
   3  -9  18       61.21       59.66     17.72 o 
   4  -9  18        0.19       12.35     20.02 o 
  -5  -8  18       24.60       34.31     24.83 o 
  -4  -8  18       98.52      126.85     28.86 o 
  -3  -8  18      244.00      245.28     33.34 o 
  -2  -8  18      305.49      293.01     35.27 o 
  -1  -8  18       31.93        7.83     20.96 o 
   0  -8  18       17.43       16.57     10.71 o 
   1  -8  18      319.65      311.54     22.99 o 
   2  -8  18       44.79       64.01     16.42 o 
   3  -8  18      388.21      390.99     28.11 o 
   4  -8  18       13.85       34.49     16.93 o 
   5  -8  18       23.30       12.38     18.00 o 
  -6  -7  18      145.02      101.42     29.46 o 
  -5  -7  18       57.46      115.00     28.19 o 
  -4  -7  18       39.03       28.71     22.30 o 
  -3  -7  18       96.99      120.59     27.00 o 
  -2  -7  18       43.88       45.27     22.45 o 
  -1  -7  18       94.86       99.49     12.41 o 
   0  -7  18       16.98        5.79      9.93 o 
   1  -7  18      190.03      135.62     21.78 o 
   2  -7  18        0.05        6.67     13.45 o 
   3  -7  18      244.00      253.06     56.38 o 
   4  -7  18        1.98       -1.35     25.13 o 
   5  -7  18        0.02       14.00     16.91 o 
  -6  -6  18       73.72      103.14     29.08 o 
  -5  -6  18      420.70      423.89     40.87 o 
  -4  -6  18      319.84      331.57     34.98 o 
  -3  -6  18      184.87      207.32     29.98 o 
  -2  -6  18       23.15        6.49     19.24 o 
  -1  -6  18       10.82       18.56     13.46 o 
   0  -6  18        9.37        7.58      8.29 o 
   1  -6  18      205.92      210.19     32.78 o 
   2  -6  18        7.32       -8.31     13.54 o 
   3  -6  18       11.22       16.23     13.95 o 
   4  -6  18      280.92      260.39     48.47 o 
   5  -6  18      408.81      401.44     44.60 o 
  -6  -5  18        1.50      -16.11     19.02 o 
  -5  -5  18      355.17      406.14     38.11 o 
  -4  -5  18      108.98       80.62     23.86 o 
  -3  -5  18     1422.99     1257.65     54.22 o 
  -2  -5  18      763.18      794.85     20.48 o 
  -1  -5  18      364.33      334.86     14.35 o 
   0  -5  18      121.94       85.80     14.58 o 
   1  -5  18      881.19      863.80     49.89 o 
   2  -5  18       15.78       20.47     13.06 o 
   3  -5  18      340.13      343.75     24.88 o 
   4  -5  18      227.25      222.76     23.02 o 
   5  -5  18      715.25      604.59     46.09 o 
  -7  -4  18      184.46      159.86     24.43 o 
  -6  -4  18       72.40       89.94     24.54 o 
  -5  -4  18       46.14        9.47     19.09 o 
  -4  -4  18      423.54      412.78     33.86 o 
  -3  -4  18      216.50      241.61     19.73 o 
  -2  -4  18        8.65       -0.81      7.47 o 
  -1  -4  18      113.37      143.55     10.81 o 
   0  -4  18      383.34      357.71     21.30 o 
   1  -4  18       44.70       36.21     13.79 o 
   2  -4  18      116.75      116.77     17.19 o 
   3  -4  18      256.37      233.51     21.92 o 
   4  -4  18      769.87      743.64     55.11 o 
   5  -4  18      303.24      302.39     43.22 o 
  -7  -3  18       19.28       27.09     13.55 o 
  -6  -3  18       31.44        8.51     13.60 o 
  -5  -3  18        0.98        1.25     12.47 o 
  -4  -3  18        6.70       -6.21     18.05 o 
  -3  -3  18        3.08        0.19      9.00 o 
  -2  -3  18      157.69      171.91     11.51 o 
  -1  -3  18      550.87      497.32     18.06 o 
   0  -3  18      314.85      405.93     22.85 o 
   1  -3  18        0.02      -14.71     11.12 o 
   2  -3  18      469.60      442.46     25.15 o 
   3  -3  18      474.40      511.61     27.60 o 
   4  -3  18       70.44       40.49     15.35 o 
   5  -3  18       78.57       66.06     19.10 o 
  -7  -2  18      155.92      137.34     22.93 o 
  -6  -2  18       43.90       49.43     14.92 o 
  -5  -2  18       34.32       34.55     28.19 o 
  -4  -2  18      104.89       97.45     16.48 o 
  -3  -2  18        1.58       -5.90      8.79 o 
  -2  -2  18        4.86        6.28      9.10 o 
  -1  -2  18       82.72       90.24      9.56 o 
   0  -2  18      349.19      343.40     18.89 o 
   1  -2  18        5.42       34.75     13.47 o 
   2  -2  18        5.16        2.73     12.47 o 
   3  -2  18      256.67      195.47     20.49 o 
   4  -2  18       47.65       18.24     15.62 o 
   5  -2  18        4.15       -9.86     14.71 o 
  -7  -1  18       97.96       90.46     24.46 o 
  -6  -1  18       72.26       87.27     15.93 o 
  -5  -1  18      349.41      376.73     22.44 o 
  -4  -1  18       87.62       97.05     14.27 o 
  -3  -1  18      740.79      718.55     25.86 o 
  -2  -1  18        0.00        3.18      9.13 o 
  -1  -1  18        0.36       -2.16      8.67 o 
   0  -1  18       44.47       70.66     10.22 o 
   1  -1  18        1.28       -8.28     11.64 o 
   2  -1  18       13.69       20.01     13.40 o 
   3  -1  18      111.68       69.47     17.07 o 
   4  -1  18      207.74      167.07     20.99 o 
   5  -1  18        7.62      -15.07     23.45 o 
  -7   0  18        0.87       16.18     19.32 o 
  -6   0  18        3.89       20.66     18.42 o 
  -5   0  18      584.35      543.36     37.51 o 
  -4   0  18      979.51     1004.24     45.04 o 
  -3   0  18      380.42      404.04     20.09 o 
  -2   0  18      169.07      200.59     20.25 o 
  -1   0  18      708.33      741.04     55.15 o 
   0   0  18      318.76      409.91     17.37 o 
   1   0  18        1.97       -6.52     11.42 o 
   2   0  18      418.80      412.67     25.78 o 
   3   0  18       46.24       21.17     14.40 o 
   4   0  18       44.54       44.19     17.29 o 
   5   0  18       10.83       17.27     23.34 o 
  -7   1  18       16.57       -9.92     18.94 o 
  -6   1  18      151.16      178.24     27.15 o 
  -5   1  18      325.55      291.29     29.98 o 
  -4   1  18        3.05        8.95     15.66 o 
  -3   1  18       52.71       57.57     18.49 o 
  -2   1  18      158.55      121.93     20.66 o 
  -1   1  18      228.28      183.16     21.25 o 
   0   1  18      192.72      181.19     16.11 o 
   1   1  18       26.53       24.15      9.80 o 
   2   1  18       22.59       16.10     13.46 o 
   3   1  18        1.10        1.15     13.59 o 
   4   1  18        2.78        5.23     15.44 o 
   5   1  18       36.41       40.46     17.99 o 
  -7   2  18        2.03      -14.39     17.23 o 
  -6   2  18       23.41       35.35     20.21 o 
  -5   2  18       70.31       62.20     21.25 o 
  -4   2  18       11.63      -10.96     14.99 o 
  -3   2  18      499.45      458.42     32.96 o 
  -2   2  18      137.70      153.03     22.67 o 
  -1   2  18      193.89      149.98     20.14 o 
   0   2  18        5.18       -3.82     13.83 o 
   1   2  18        0.01      -10.78      8.86 o 
   2   2  18        3.10      -11.41     21.63 o 
   3   2  18       68.81       75.17     28.79 o 
   4   2  18        6.30       -4.41     16.17 o 
  -7   3  18       78.74       98.44     26.40 o 
  -6   3  18       22.09       38.93     21.11 o 
  -5   3  18      130.98      110.07     23.86 o 
  -4   3  18        7.54       31.17     18.57 o 
  -3   3  18      448.83      456.48     33.41 o 
  -2   3  18        0.05       24.46     12.34 o 
  -1   3  18       15.29       20.15     13.39 o 
   0   3  18      466.41      415.04     21.49 o 
   1   3  18      194.95      219.22     18.17 o 
   2   3  18      172.43      150.57     31.02 o 
   3   3  18      187.06      240.36     36.69 o 
   4   3  18       12.17        7.46     27.07 o 
  -7   4  18       78.14      102.62     26.18 o 
  -6   4  18      213.60      150.87     27.74 o 
  -5   4  18        0.21       36.47     19.91 o 
  -4   4  18      201.88      195.84     27.89 o 
  -3   4  18        2.44       -4.77     15.96 o 
  -2   4  18      194.98      195.89     18.86 o 
  -1   4  18        1.51        0.63     16.48 o 
   0   4  18      351.21      404.82     23.17 o 
   1   4  18      673.75      660.95     59.14 o 
   2   4  18      113.04      123.75     19.06 o 
   3   4  18       80.45       66.67     30.87 o 
   4   4  18      342.05      463.64     48.40 o 
  -6   5  18       42.84       48.55     21.93 o 
  -5   5  18       12.86       26.10     19.99 o 
  -4   5  18       27.05       39.75     18.72 o 
  -3   5  18       65.60       92.47     16.39 o 
  -2   5  18       15.27       -2.72     17.34 o 
  -1   5  18        1.36       13.34     12.40 o 
   0   5  18       62.78       39.64     13.74 o 
   1   5  18       94.07      120.81     43.22 o 
   2   5  18        1.36        0.85     13.63 o 
   3   5  18        3.04       15.36     26.85 o 
  -6   6  18      130.25      109.40     26.85 o 
  -5   6  18       32.44       -1.19     17.67 o 
  -4   6  18       51.07       62.12     21.55 o 
  -3   6  18       61.98       76.56     16.87 o 
  -2   6  18       30.18       36.84     14.42 o 
  -1   6  18       30.05       49.60     28.71 o 
   0   6  18      137.57      141.34     18.63 o 
   1   6  18      103.25       64.56     16.71 o 
   2   6  18        1.07        3.02     14.97 o 
  -5   7  18      180.59      126.11     27.00 o 
  -4   7  18      106.75      105.64     18.79 o 
  -3   7  18      239.30      241.46     23.34 o 
  -2   7  18       45.26       23.86     18.05 o 
  -1   7  18      159.89      187.59     21.48 o 
   0   7  18      163.31      102.99     23.60 o 
   1   7  18       93.88       88.97     26.21 o 
  -4   8  18      189.13      246.32     57.20 o 
  -3   8  18       53.71       40.15     17.15 o 
  -2   8  18       55.35       53.11     17.57 o 
  -1   8  18        2.40       31.68     29.72 o 
   0   8  18        2.80       -3.54     28.94 o 
  -2 -11  19       11.26       56.83     27.82 o 
  -1 -11  19        0.45       23.94     24.54 o 
   0 -11  19        0.56       -0.82     22.22 o 
   1 -11  19       73.56       47.57     15.18 o 
   2 -11  19        5.02        6.72     13.65 o 
  -3 -10  19        7.45       38.33     25.95 o 
  -2 -10  19       72.43       67.12     27.74 o 
  -1 -10  19      304.03      352.67     40.79 o 
   0 -10  19      116.28      139.46     30.50 o 
   1 -10  19       97.89       85.79     33.07 o 
   2 -10  19       21.84       29.50     18.79 o 
   3 -10  19        2.79        5.02     17.20 o 
  -4  -9  19      130.93      143.11     31.99 o 
  -3  -9  19        0.09       42.36     23.42 o 
  -2  -9  19       14.15       28.34     23.79 o 
  -1  -9  19       12.15      -10.07     20.88 o 
   0  -9  19       93.71      118.92     15.05 o 
   1  -9  19      176.40      146.05     16.30 o 
   2  -9  19       12.22       25.49     15.64 o 
   3  -9  19      330.41      369.44     28.91 o 
   4  -9  19       76.79       62.73     19.59 o 
  -5  -8  19        5.47      -21.93     20.66 o 
  -4  -8  19       37.14       22.52     24.01 o 
  -3  -8  19        7.55        7.16     20.58 o 
  -2  -8  19       57.21       76.81     25.80 o 
  -1  -8  19       19.90       -7.31     19.91 o 
   0  -8  19        0.17       -2.15     10.72 o 
   1  -8  19      172.24      168.31     24.01 o 
   2  -8  19        0.71       13.00     14.72 o 
   3  -8  19      162.32      149.12     31.28 o 
   4  -8  19        2.13        3.89     15.87 o 
  -5  -7  19        5.56       14.09     22.82 o 
  -4  -7  19       16.40        0.97     21.18 o 
  -3  -7  19      233.99      250.50     33.41 o 
  -2  -7  19        1.05      -24.09     18.87 o 
  -1  -7  19        7.07       -3.11      9.79 o 
   0  -7  19      185.10      188.91     15.90 o 
   1  -7  19       24.55       17.88     13.38 o 
   2  -7  19       81.55      109.56     30.46 o 
   3  -7  19      209.54      233.04     27.97 o 
   4  -7  19        0.18       -5.37     14.99 o 
   5  -7  19        0.13        1.66     17.00 o 
  -6  -6  19      108.46      142.66     30.87 o 
  -5  -6  19      103.38      124.69     29.46 o 
  -4  -6  19      178.65      208.52     30.65 o 
  -3  -6  19       12.98       28.12     20.96 o 
  -2  -6  19      240.38      266.01     32.29 o 
  -1  -6  19      838.17      751.96     23.60 o 
   0  -6  19        1.55       -0.73      9.44 o 
   1  -6  19      145.56      125.26     17.92 o 
   2  -6  19        0.61        4.27     13.45 o 
   3  -6  19      105.28       78.45     18.00 o 
   4  -6  19        7.73        8.33     14.91 o 
   5  -6  19       32.95       45.45     18.72 o 
  -6  -5  19      161.75      176.45     31.47 o 
  -5  -5  19      920.64      827.05     49.59 o 
  -4  -5  19       21.38       27.74     21.03 o 
  -3  -5  19      220.07      252.53     20.56 o 
  -2  -5  19      230.32      283.39     23.08 o 
  -1  -5  19      156.63      130.98     13.77 o 
   0  -5  19        4.78        6.69     10.07 o 
   1  -5  19       65.60       91.75     17.19 o 
   2  -5  19      393.00      366.13     24.78 o 
   3  -5  19       68.78       92.89     17.87 o 
   4  -5  19      438.97      392.40     37.06 o 
   5  -5  19      658.77      602.65     47.13 o 
  -6  -4  19        0.25       -3.71     13.92 o 
  -5  -4  19      250.96      246.54     21.93 o 
  -4  -4  19       54.91       38.10     13.84 o 
  -3  -4  19      331.52      316.80     21.49 o 
  -2  -4  19       33.18       28.98      8.82 o 
  -1  -4  19      130.11      105.73     15.98 o 
   0  -4  19        0.07       -6.61     11.73 o 
   1  -4  19      195.17      191.97     19.45 o 
   2  -4  19      314.62      280.90     28.30 o 
   3  -4  19        2.34       23.80     14.37 o 
   4  -4  19       45.22       48.47     15.91 o 
   5  -4  19      201.70      132.25     22.05 o 
  -7  -3  19        2.58       12.32     15.67 o 
  -6  -3  19        2.78       11.71     14.16 o 
  -5  -3  19       73.33       63.95     15.82 o 
  -4  -3  19        6.52       12.89     12.64 o 
  -3  -3  19       13.23       14.44     10.01 o 
  -2  -3  19       84.82       69.67     13.52 o 
  -1  -3  19      704.16      662.51     25.80 o 
   0  -3  19       66.43       62.17     14.62 o 
   1  -3  19       32.35       34.03     14.47 o 
   2  -3  19       22.29       12.07     13.46 o 
   3  -3  19       73.56       94.38     19.73 o 
   4  -3  19        1.15       -9.06     14.32 o 
   5  -3  19        0.37       -4.80     15.46 o 
  -7  -2  19       58.63       57.27     17.66 o 
  -6  -2  19       16.35        0.03     14.39 o 
  -5  -2  19       51.37       34.30     13.92 o 
  -4  -2  19       74.63       65.24     21.25 o 
  -3  -2  19      471.20      464.14     23.68 o 
  -2  -2  19       27.87       35.02     10.22 o 
  -1  -2  19      633.96      629.77     17.95 o 
   0  -2  19        1.58      -14.81     11.58 o 
   1  -2  19        0.07        0.49     12.28 o 
   2  -2  19      344.71      336.68     24.76 o 
   3  -2  19      167.83      150.14     19.60 o 
   4  -2  19        0.03        4.05     18.23 o 
   5  -2  19      198.30      199.48     48.66 o 
  -7  -1  19      648.52      658.21     45.57 o 
  -6  -1  19      545.74      577.82     40.79 o 
  -5  -1  19      193.17      169.82     20.99 o 
  -4  -1  19      101.97      119.05     15.63 o 
  -3  -1  19        0.92      -14.20      9.46 o 
  -2  -1  19       30.47       22.09      9.99 o 
  -1  -1  19        3.49       -5.05      8.90 o 
   0  -1  19      585.88      605.00     19.82 o 
   1  -1  19      103.72       92.83     16.63 o 
   2  -1  19      259.64      303.39     23.93 o 
   3  -1  19        0.29        1.05     15.62 o 
   4  -1  19      166.04      154.44     21.36 o 
   5  -1  19      221.23      152.27     23.00 o 
  -7   0  19       29.29       56.23     23.94 o 
  -6   0  19       70.49       61.45     22.82 o 
  -5   0  19       30.40       24.68     18.27 o 
  -4   0  19        4.40        6.86     16.26 o 
  -3   0  19      304.90      239.17     26.70 o 
  -2   0  19       11.91       31.32     15.29 o 
  -1   0  19       61.09       70.34     11.19 o 
   0   0  19      177.08      210.90     42.10 o 
   1   0  19       44.81       70.34     28.79 o 
   2   0  19        0.11       -2.83     15.40 o 
   3   0  19       63.12       63.22     17.60 o 
   4   0  19        9.74        2.26     15.94 o 
   5   0  19        3.29       -0.77     20.51 o 
  -7   1  19      264.72      198.45     32.14 o 
  -6   1  19       29.99        7.08     19.32 o 
  -5   1  19      235.19      242.67     30.05 o 
  -4   1  19        0.88        9.99     16.56 o 
  -3   1  19       48.38       37.44     17.82 o 
  -2   1  19      347.37      365.35     29.16 o 
  -1   1  19       48.57       36.17     15.88 o 
   0   1  19        0.78        1.67      9.04 o 
   1   1  19        1.85      -11.93     22.07 o 
   2   1  19        2.12        2.50     17.71 o 
   3   1  19      145.01      138.77     24.16 o 
   4   1  19       13.90        2.61     16.43 o 
  -7   2  19        1.15       -6.49     18.42 o 
  -6   2  19       35.24       -5.00     18.27 o 
  -5   2  19      293.30      306.58     32.14 o 
  -4   2  19        8.05       22.67     18.05 o 
  -3   2  19      249.81      232.75     26.77 o 
  -2   2  19      265.96      288.01     27.44 o 
  -1   2  19       86.73      113.97     14.99 o 
   0   2  19       20.65        8.05     19.69 o 
   1   2  19      141.79      189.76     18.73 o 
   2   2  19       41.87      -12.16     24.01 o 
   3   2  19      226.43      208.96     36.54 o 
   4   2  19        5.95        3.73     26.33 o 
  -7   3  19       11.47      -16.18     20.14 o 
  -6   3  19      172.19      199.34     29.68 o 
  -5   3  19        0.04       -3.43     17.15 o 
  -4   3  19       61.50       80.77     21.85 o 
  -3   3  19        9.49       33.71     18.05 o 
  -2   3  19      762.05      847.71     41.46 o 
  -1   3  19      253.04      208.36     18.79 o 
   0   3  19      520.06      538.34     24.53 o 
   1   3  19       33.50       28.49     12.68 o 
   2   3  19      263.67      238.27     37.06 o 
   3   3  19      374.28      432.54     45.86 o 
   4   3  19        7.23       20.58     28.56 o 
  -6   4  19       40.14       31.55     21.33 o 
  -5   4  19        4.91       -4.62     17.15 o 
  -4   4  19       28.41       34.75     20.14 o 
  -3   4  19       65.94       54.81     20.06 o 
  -2   4  19      120.81       95.18     15.96 o 
  -1   4  19       23.98       39.78     14.06 o 
   0   4  19        0.61        2.32     12.13 o 
   1   4  19       45.36       56.00     14.80 o 
   2   4  19       14.20       -9.55     25.21 o 
   3   4  19        5.72      -10.74     25.95 o 
  -6   5  19       24.83        1.34     18.57 o 
  -5   5  19      196.01      152.66     27.82 o 
  -4   5  19        4.14      -10.81     17.08 o 
  -3   5  19       58.41      100.75     16.89 o 
  -2   5  19        3.46      -20.97     13.98 o 
  -1   5  19       10.33       -3.38     12.15 o 
   0   5  19       28.10       78.24     16.27 o 
   1   5  19       13.89       31.13     20.66 o 
   2   5  19       17.99       38.41     29.38 o 
  -5   6  19      344.93      377.28     37.88 o 
  -4   6  19        0.99       -2.24     18.12 o 
  -3   6  19        2.72        4.26     14.48 o 
  -2   6  19       12.64       13.99     14.71 o 
  -1   6  19      215.58      254.53     42.84 o 
   0   6  19      146.38      110.44     25.06 o 
   1   6  19        2.66        1.08     14.81 o 
  -4   7  19      219.23      209.78     31.32 o 
  -3   7  19       50.76       71.52     25.21 o 
  -2   7  19       32.01       13.34     15.62 o 
  -1   7  19      384.05      495.98     40.01 o 
   0   7  19      274.41      315.62     32.18 o 
  -1 -11  20      250.21      305.24     40.87 o 
   0 -11  20       19.36       35.20     27.67 o 
   1 -11  20      114.30      158.10     35.20 o 
  -3 -10  20        8.83       20.66     24.61 o 
  -2 -10  20        5.31       36.62     25.65 o 
  -1 -10  20       11.61       27.97     24.16 o 
   0 -10  20       45.99       58.99     27.15 o 
   1 -10  20       11.74        3.83     11.58 o 
   2 -10  20       82.06      110.67     20.66 o 
   3 -10  20       19.32        5.48     17.39 o 
  -4  -9  20      200.12      161.91     33.78 o 
  -3  -9  20       16.18       35.57     23.94 o 
  -2  -9  20        0.26       34.38     25.65 o 
  -1  -9  20        3.35      -16.18     21.25 o 
   0  -9  20       45.25       41.88     13.87 o 
   1  -9  20        0.14        3.87     14.77 o 
   2  -9  20       14.90       22.63     16.65 o 
   3  -9  20       31.57       15.09     28.30 o 
  -4  -8  20       11.74       25.06     21.85 o 
  -3  -8  20      215.32      224.85     34.60 o 
  -2  -8  20       92.96      100.23     28.26 o 
  -1  -8  20       90.79       84.72     27.07 o 
   0  -8  20      227.86      243.13     18.24 o 
   1  -8  20        7.12        3.08     12.37 o 
   2  -8  20      174.75      190.66     22.64 o 
   3  -8  20        2.26        1.52     15.75 o 
   4  -8  20       57.31       80.07     28.67 o 
  -5  -7  20       24.41       36.69     25.58 o 
  -4  -7  20      120.61       97.55     26.92 o 
  -3  -7  20       12.09       25.21     23.64 o 
  -2  -7  20        1.28       17.45     22.00 o 
  -1  -7  20        3.00        3.16     10.42 o 
   0  -7  20       86.65       91.63     16.50 o 
   1  -7  20      268.66      286.95     23.44 o 
   2  -7  20       12.56       13.73     14.29 o 
   3  -7  20       50.41       36.25     16.89 o 
   4  -7  20       24.64       29.33     17.38 o 
  -5  -6  20      106.95       99.93     28.41 o 
  -4  -6  20       44.80       45.72     22.75 o 
  -3  -6  20       63.85       54.52     23.42 o 
  -2  -6  20        3.12       24.54     21.48 o 
  -1  -6  20       11.56       19.93     11.14 o 
   0  -6  20      198.33      202.09     25.75 o 
   1  -6  20        7.90        1.57     13.38 o 
   2  -6  20      140.42      157.75     20.08 o 
   3  -6  20        7.54       14.89     15.52 o 
   4  -6  20       93.16       88.36     19.48 o 
  -6  -5  20      195.48      194.87     32.96 o 
  -5  -5  20       45.46        5.67     20.43 o 
  -4  -5  20      210.63      154.34     19.30 o 
  -3  -5  20      158.41      180.18     19.23 o 
  -2  -5  20       12.17       -5.86      8.22 o 
  -1  -5  20       57.57       56.42     13.81 o 
   0  -5  20        0.03        3.21     11.97 o 
   1  -5  20      225.01      210.49     20.82 o 
   2  -5  20        6.01        3.08     13.68 o 
   3  -5  20       42.84       35.07     15.66 o 
   4  -5  20      106.40       46.40     17.69 o 
   5  -5  20       77.76      105.02     21.57 o 
  -6  -4  20       61.61       77.46     18.54 o 
  -5  -4  20       13.53       16.27     14.63 o 
  -4  -4  20       14.02       33.04     14.26 o 
  -3  -4  20       15.76       30.86     13.47 o 
  -2  -4  20      208.17      191.07     15.64 o 
  -1  -4  20       46.38       20.53     10.32 o 
   0  -4  20      864.43      827.60     31.10 o 
   1  -4  20      153.99      152.33     18.93 o 
   2  -4  20        0.71        6.28     13.84 o 
   3  -4  20        1.63       -3.01     16.18 o 
   4  -4  20       12.30       32.15     17.67 o 
   5  -4  20       19.20       18.85     29.31 o 
  -6  -3  20       27.53       25.75     15.53 o 
  -5  -3  20        6.54        0.36     13.87 o 
  -4  -3  20        0.01        7.05     12.76 o 
  -3  -3  20        4.15        9.85     11.44 o 
  -2  -3  20       49.84       41.67     10.80 o 
  -1  -3  20      322.01      310.23     18.47 o 
   0  -3  20      190.65      168.84     19.55 o 
   1  -3  20        2.57       10.14     13.60 o 
   2  -3  20       39.58       31.04     15.56 o 
   3  -3  20        0.66        6.99     15.10 o 
   4  -3  20        0.44      -17.34     13.95 o 
   5  -3  20       71.25       54.62     18.90 o 
  -7  -2  20       59.55       59.36     23.27 o 
  -6  -2  20        6.50       -1.89     13.44 o 
  -5  -2  20      140.91      166.34     18.95 o 
  -4  -2  20       13.38       26.31     12.57 o 
  -3  -2  20       61.25       59.89     15.54 o 
  -2  -2  20      307.88      358.36     21.01 o 
  -1  -2  20       37.05       -0.40      7.99 o 
   0  -2  20       46.28       31.89     14.78 o 
   1  -2  20      117.88      120.56     18.49 o 
   2  -2  20      477.66      472.68     28.07 o 
   3  -2  20        9.74        5.27     14.65 o 
   4  -2  20      139.63      121.75     20.98 o 
   5  -2  20        8.31       23.94     22.86 o 
  -7  -1  20        0.04       26.92     22.75 o 
  -6  -1  20       63.66       96.50     24.91 o 
  -5  -1  20      558.24      529.64     39.23 o 
  -4  -1  20       49.08       37.51     19.09 o 
  -3  -1  20       23.33       35.55     10.84 o 
  -2  -1  20       10.84       -1.65      9.38 o 
  -1  -1  20       71.29       71.39     12.67 o 
   0  -1  20       39.45       53.66     15.07 o 
   1  -1  20      338.14      336.73     24.67 o 
   2  -1  20       24.64       54.22     19.50 o 
   3  -1  20       59.44       34.02     16.86 o 
   4  -1  20       63.87       68.88     18.97 o 
  -7   0  20      271.57      231.71     33.41 o 
  -6   0  20       36.30       28.04     22.00 o 
  -5   0  20      310.32      335.52     33.71 o 
  -4   0  20      446.78      445.82     34.60 o 
  -3   0  20       50.09       48.55     19.39 o 
  -2   0  20       83.76       93.67     19.76 o 
  -1   0  20       70.43       86.82     37.92 o 
   0   0  20       89.64       58.02     24.91 o 
   1   0  20      198.80      234.39     22.22 o 
   2   0  20        1.31       -3.52     13.33 o 
   3   0  20        1.54      -12.06     14.19 o 
   4   0  20        3.93      -11.17     15.46 o 
  -7   1  20      134.21      133.86     28.94 o 
  -6   1  20       74.16       45.27     22.07 o 
  -5   1  20        8.95       34.16     20.36 o 
  -4   1  20      212.02      179.36     27.15 o 
  -3   1  20      137.95      118.73     22.37 o 
  -2   1  20       69.30       49.00     18.49 o 
  -1   1  20      152.80      130.21     21.03 o 
   0   1  20        0.38        2.60     11.92 o 
   1   1  20       31.59       12.45     22.30 o 
   2   1  20        0.11        8.82     15.09 o 
   3   1  20        0.02       -1.88     15.14 o 
   4   1  20        0.65       10.18     17.68 o 
  -6   2  20       13.76       22.67     21.18 o 
  -5   2  20       47.56       52.35     21.63 o 
  -4   2  20      180.76      162.80     26.40 o 
  -3   2  20       13.20       32.37     17.90 o 
  -2   2  20      544.71      485.72     33.71 o 
  -1   2  20        0.68        4.70     15.66 o 
   0   2  20      508.52      585.23     24.99 o 
   1   2  20       77.21      107.02     29.53 o 
   2   2  20        4.39       -7.53     24.83 o 
   3   2  20        1.33      -11.11     25.06 o 
  -6   3  20        1.19        1.12     18.94 o 
  -5   3  20       77.21      106.49     24.83 o 
  -4   3  20       65.20       31.77     19.54 o 
  -3   3  20       66.48       87.03     21.63 o 
  -2   3  20        0.19       17.53     17.15 o 
  -1   3  20      413.36      497.29     25.11 o 
   0   3  20        1.92       -2.41     11.70 o 
   1   3  20       33.11       15.81     25.65 o 
   2   3  20       16.07       -4.40     25.21 o 
   3   3  20       80.06       95.61     34.23 o 
  -6   4  20      229.94      237.00     33.04 o 
  -5   4  20       69.65       77.48     23.27 o 
  -4   4  20        0.34       15.88     18.35 o 
  -3   4  20       79.01       61.60     20.58 o 
  -2   4  20      100.70       98.70     18.98 o 
  -1   4  20      209.83      242.14     20.94 o 
   0   4  20       58.71       59.66     15.09 o 
   1   4  20       91.63       90.87     16.74 o 
   2   4  20       73.07       83.90     32.14 o 
  -5   5  20        8.01       44.15     21.85 o 
  -4   5  20       60.09       35.20     21.03 o 
  -3   5  20      399.72      414.42     36.99 o 
  -2   5  20       49.71       46.19     16.00 o 
  -1   5  20       66.23       76.24     16.63 o 
   0   5  20        0.06       10.83     14.02 o 
   1   5  20       61.22       46.63     24.13 o 
   2   5  20       14.86       30.20     31.69 o 
  -4   6  20       23.41       27.37     21.03 o 
  -3   6  20      421.22      469.39     29.22 o 
  -2   6  20      374.35      441.69     27.88 o 
  -1   6  20      125.81       98.35     18.19 o 
   0   6  20      120.90      125.76     20.00 o 
   1   6  20      252.43      340.93     43.63 o 
  -3   7  20       33.49       31.36     16.92 o 
  -2   7  20      110.94      130.17     20.57 o 
  -1   7  20        4.27       16.41     22.04 o 
  -2 -10  21      130.59      207.84     36.77 o 
  -1 -10  21       24.26       38.03     27.22 o 
   0 -10  21       12.71        5.07     25.06 o 
   1 -10  21        0.91       -2.35     12.14 o 
   2 -10  21      142.90      152.47     19.04 o 
  -3  -9  21       27.22       65.55     28.12 o 
  -2  -9  21      140.87      178.46     34.75 o 
  -1  -9  21       24.22       14.77     26.40 o 
   0  -9  21      101.65       70.03     28.79 o 
   1  -9  21      110.22      143.35     17.53 o 
   2  -9  21      361.33      319.98     27.59 o 
   3  -9  21       67.21       78.98     20.90 o 
  -4  -8  21       13.10       20.66     24.83 o 
  -3  -8  21        0.60      -13.05     21.11 o 
  -2  -8  21        2.03      -10.14     22.37 o 
  -1  -8  21        0.18       45.27     24.61 o 
   0  -8  21       25.55       37.76     13.17 o 
   1  -8  21       49.02       78.08     15.32 o 
   2  -8  21       82.78       78.88     19.59 o 
   3  -8  21      299.46      319.54     28.14 o 
  -5  -7  21       30.19       39.38     25.65 o 
  -4  -7  21       19.78       52.95     24.09 o 
  -3  -7  21       16.88       27.22     23.34 o 
  -2  -7  21       70.59       63.76     24.61 o 
  -1  -7  21       61.53       57.96     17.74 o 
   0  -7  21       54.96       47.35     12.26 o 
   1  -7  21      138.96      138.39     19.67 o 
   2  -7  21        1.59       25.71     15.39 o 
   3  -7  21        5.81       -1.42     15.21 o 
   4  -7  21       21.49       17.74     17.74 o 
  -5  -6  21       62.38       48.55     26.70 o 
  -4  -6  21       16.83       15.08     14.70 o 
  -3  -6  21       77.87       85.74     17.18 o 
  -2  -6  21       23.38       27.74     23.72 o 
  -1  -6  21       58.23       56.40     12.82 o 
   0  -6  21        0.14        8.59     11.42 o 
   1  -6  21        0.80       23.07     23.04 o 
   2  -6  21       71.96       62.46     17.45 o 
   3  -6  21      530.29      575.21     34.04 o 
   4  -6  21       26.41       21.79     17.72 o 
  -5  -5  21       20.78       15.44     15.55 o 
  -4  -5  21      247.44      222.95     21.66 o 
  -3  -5  21      399.83      441.65     25.65 o 
  -2  -5  21      611.85      620.26     36.28 o 
  -1  -5  21       25.91       39.63     11.88 o 
   0  -5  21       99.57      105.89     14.80 o 
   1  -5  21       18.25       20.31     14.41 o 
   2  -5  21      410.97      406.56     39.75 o 
   3  -5  21       32.84       12.38     15.93 o 
   4  -5  21       52.27       57.05     19.35 o 
  -6  -4  21        0.10        5.13     21.33 o 
  -5  -4  21        5.56       11.25     15.11 o 
  -4  -4  21       57.31       53.73     15.71 o 
  -3  -4  21       20.30       18.68     15.85 o 
  -2  -4  21       44.56       48.64     10.35 o 
  -1  -4  21       40.62       28.63     11.39 o 
   0  -4  21       65.34       62.24     13.06 o 
   1  -4  21      153.58      135.69     19.84 o 
   2  -4  21        5.72       15.82     14.33 o 
   3  -4  21       75.36       75.05     18.63 o 
   4  -4  21       10.90        8.01     26.47 o 
  -6  -3  21        8.97       18.47     15.22 o 
  -5  -3  21      119.93      112.80     18.53 o 
  -4  -3  21      204.50      213.37     19.93 o 
  -3  -3  21       17.21       29.40     13.24 o 
  -2  -3  21       21.14       13.94     10.52 o 
  -1  -3  21      103.84       96.53     13.79 o 
   0  -3  21      194.07      184.44     22.26 o 
   1  -3  21      175.73      159.95     24.27 o 
   2  -3  21       80.04       82.03     30.28 o 
   3  -3  21      114.24       86.05     19.04 o 
   4  -3  21       85.65      104.77     21.16 o 
  -6  -2  21       13.09       14.84     20.88 o 
  -5  -2  21       47.87       16.26     20.81 o 
  -4  -2  21       14.64       22.38     13.20 o 
  -3  -2  21        8.43       24.60     10.78 o 
  -2  -2  21       61.47       45.60     16.45 o 
  -1  -2  21      210.76      188.78     16.08 o 
   0  -2  21        9.46        3.84     13.76 o 
   1  -2  21      128.18      107.71     18.80 o 
   2  -2  21      106.61       93.88     22.60 o 
   3  -2  21      249.90      272.24     25.13 o 
   4  -2  21        7.64        1.32     16.07 o 
  -6  -1  21      495.18      546.49     42.96 o 
  -5  -1  21        1.13       -3.58     19.39 o 
  -4  -1  21      232.99      239.17     28.64 o 
  -3  -1  21       34.70       15.56     13.69 o 
  -2  -1  21      144.29      147.76     22.04 o 
  -1  -1  21      173.58      195.01     15.14 o 
   0  -1  21       23.72       16.47     14.16 o 
   1  -1  21       12.26       29.31     22.93 o 
   2  -1  21       77.74       77.56     18.42 o 
   3  -1  21       87.44       77.74     18.72 o 
   4  -1  21      108.50       82.41     20.56 o 
  -6   0  21        1.16       -7.76     20.21 o 
  -5   0  21       98.06      110.97     25.21 o 
  -4   0  21       33.76       62.72     20.81 o 
  -3   0  21       22.03       28.86     18.12 o 
  -2   0  21       21.44       20.35     13.06 o 
  -1   0  21       10.47        0.40     12.21 o 
   0   0  21        4.75       -3.06     22.22 o 
   1   0  21       29.24       13.49     14.93 o 
   2   0  21       82.53       99.99     18.91 o 
   3   0  21       13.87       -0.15     15.10 o 
   4   0  21        0.04       10.38     17.11 o 
  -6   1  21       49.26       -0.52     19.32 o 
  -5   1  21        6.16       -8.35     18.64 o 
  -4   1  21      370.51      410.54     34.98 o 
  -3   1  21       65.52       44.82     19.24 o 
  -2   1  21       81.00       95.61     21.03 o 
  -1   1  21        7.03       19.39     15.81 o 
   0   1  21       29.33       24.09     24.61 o 
   1   1  21       62.32       67.19     28.04 o 
   2   1  21      268.90      279.29     39.90 o 
   3   1  21        0.70       -2.68     16.34 o 
  -6   2  21        0.08       10.81     19.17 o 
  -5   2  21       53.93       37.96     21.03 o 
  -4   2  21       51.19       44.75     21.40 o 
  -3   2  21      669.14      665.59     41.39 o 
  -2   2  21        0.78        8.73     17.08 o 
  -1   2  21      120.48      156.61     24.01 o 
   0   2  21       14.85       13.20     11.47 o 
   1   2  21      347.87      395.85     43.85 o 
   2   2  21      158.55      173.32     35.65 o 
   3   2  21       18.36       51.98     30.28 o 
  -6   3  21      227.41      233.65     33.41 o 
  -5   3  21       44.10       54.07     22.15 o 
  -4   3  21      206.25      228.35     30.20 o 
  -3   3  21      127.20      167.27     26.40 o 
  -2   3  21       64.68       20.66     18.20 o 
  -1   3  21      289.25      294.24     24.72 o 
   0   3  21       14.97        8.49     13.08 o 
   1   3  21      119.56       94.79     32.44 o 
   2   3  21      168.96      177.12     37.06 o 
  -5   4  21      109.06      144.83     28.19 o 
  -4   4  21       10.02       30.28     21.03 o 
  -3   4  21        0.51       16.11     19.54 o 
  -2   4  21       10.64        7.44     14.25 o 
  -1   4  21       89.02       67.80     21.25 o 
   0   4  21        2.41        0.85     13.63 o 
   1   4  21       22.27      -35.57     23.72 o 
   2   4  21        0.60       16.48     28.19 o 
  -4   5  21      308.12      279.36     33.63 o 
  -3   5  21        1.34       -7.68     18.72 o 
  -2   5  21      186.84      182.25     20.79 o 
  -1   5  21      270.00      336.70     31.77 o 
   0   5  21        9.72        8.10     20.32 o 
  -3   6  21       25.02       20.81     16.39 o 
  -2   6  21       16.54       38.41     16.86 o 
  -1   6  21      339.22      482.06     29.85 o 
  -2  -9  22       44.57       47.51     28.64 o 
  -1  -9  22       81.70      124.32     33.63 o 
   0  -9  22        1.61        6.71     25.13 o 
   1  -9  22       19.42       26.39     14.34 o 
   2  -9  22       73.32       94.28     20.98 o 
  -3  -8  22       42.03       48.47     26.92 o 
  -2  -8  22       35.13       42.43     26.92 o 
  -1  -8  22        0.38       -6.71     23.27 o 
   0  -8  22        0.06       -0.16     12.30 o 
   1  -8  22       16.26       14.47     13.39 o 
   2  -8  22       13.91      -11.50     15.98 o 
  -4  -7  22       21.49       47.80     26.10 o 
  -3  -7  22       63.49       58.77     27.00 o 
  -2  -7  22       12.86       60.41     25.21 o 
  -1  -7  22        0.84       -3.13     20.21 o 
   0  -7  22       14.99        6.24     11.17 o 
   1  -7  22      308.63      407.06     28.04 o 
   2  -7  22        4.19       22.52     16.41 o 
   3  -7  22       37.71       51.61     18.73 o 
  -5  -6  22      197.06      167.63     29.12 o 
  -4  -6  22      552.65      531.02     36.21 o 
  -3  -6  22        1.91       42.88     25.36 o 
  -2  -6  22      115.25      105.53     27.67 o 
  -1  -6  22       79.54       93.25     14.41 o 
   0  -6  22      373.62      366.45     21.32 o 
   1  -6  22       13.33      -19.38     12.92 o 
   2  -6  22      319.89      318.87     26.86 o 
   3  -6  22        6.37       -1.34     16.78 o 
  -5  -5  22        0.27       -6.13     17.26 o 
  -4  -5  22        5.59        0.30     13.92 o 
  -3  -5  22        1.44        3.70     20.88 o 
  -2  -5  22       86.91       80.92     25.36 o 
  -1  -5  22       37.09       34.35     12.51 o 
   0  -5  22       13.25        9.97     12.00 o 
   1  -5  22       74.08       95.10     30.95 o 
   2  -5  22       63.00       63.07     18.11 o 
   3  -5  22       21.40        8.69     24.35 o 
  -5  -4  22        2.70      -10.26     14.76 o 
  -4  -4  22        0.77       19.35     14.13 o 
  -3  -4  22       83.17       78.69     16.02 o 
  -2  -4  22      115.02      107.52     19.03 o 
  -1  -4  22       46.66       14.33     10.99 o 
   0  -4  22        1.89      -13.71     11.16 o 
   1  -4  22       70.62       74.54     17.97 o 
   2  -4  22        0.07       -1.88     15.23 o 
   3  -4  22       26.50       36.27     17.63 o 
   4  -4  22       60.61       41.64     26.44 o 
  -6  -3  22       22.93       32.74     24.01 o 
  -5  -3  22        1.26        6.12     14.41 o 
  -4  -3  22       94.17      104.94     17.37 o 
  -3  -3  22       73.66       77.06     22.52 o 
  -2  -3  22       38.39       58.77     15.91 o 
  -1  -3  22       44.11       18.89     12.08 o 
   0  -3  22       40.85       26.78     12.59 o 
   1  -3  22      125.20      141.74     20.24 o 
   2  -3  22       43.12       39.71     17.12 o 
   3  -3  22       29.84        7.71     16.97 o 
   4  -3  22        6.68       35.55     18.56 o 
  -6  -2  22       49.28       41.91     24.24 o 
  -5  -2  22       81.32      110.30     26.25 o 
  -4  -2  22      386.82      468.34     37.81 o 
  -3  -2  22       18.74       34.40     13.24 o 
  -2  -2  22      212.16      203.54     33.04 o 
  -1  -2  22       10.57        2.92     14.17 o 
   0  -2  22       95.03       91.25     17.76 o 
   1  -2  22       37.85       24.57     15.92 o 
   2  -2  22      394.06      453.21     49.63 o 
   3  -2  22        0.84       21.94     16.92 o 
  -6  -1  22       77.67       97.02     27.22 o 
  -5  -1  22      116.70       74.35     24.68 o 
  -4  -1  22       86.59       69.88     22.15 o 
  -3  -1  22        1.56       10.03     13.37 o 
  -2  -1  22        0.01       -8.41     27.00 o 
  -1  -1  22      226.05      251.55     33.86 o 
   0  -1  22        0.07       19.76     24.76 o 
   1  -1  22       77.37       79.76     18.21 o 
   2  -1  22        0.02       -3.28     14.21 o 
   3  -1  22       30.03       11.22     16.35 o 
  -6   0  22      343.77      349.99     37.88 o 
  -5   0  22       21.01        7.38     19.84 o 
  -4   0  22       26.78       49.44     21.11 o 
  -3   0  22       18.27       32.14     18.64 o 
  -2   0  22        1.13       -7.58     12.53 o 
  -1   0  22      197.20      175.51     18.95 o 
   0   0  22       58.15       36.17     25.73 o 
   1   0  22       12.75       16.11     25.65 o 
   2   0  22       16.19       24.76     17.17 o 
   3   0  22       21.65       20.26     16.90 o 
  -6   1  22        2.62       14.92     21.03 o 
  -5   1  22      300.46      298.23     34.68 o 
  -4   1  22       35.87        2.09     19.24 o 
  -3   1  22       16.01       11.19     18.27 o 
  -2   1  22       10.78       17.67     17.08 o 
  -1   1  22      364.98      439.81     25.77 o 
   0   1  22      147.73      116.71     31.69 o 
   1   1  22       38.33       72.41     28.79 o 
   2   1  22        0.31      -21.63     25.36 o 
   3   1  22      156.08      171.75     37.29 o 
  -5   2  22       33.57       23.72     21.63 o 
  -4   2  22      422.46      432.09     37.88 o 
  -3   2  22       20.26       18.27     18.64 o 
  -2   2  22       28.76       24.39     18.87 o 
  -1   2  22       48.42       47.36     19.84 o 
   0   2  22      247.44      254.45     38.71 o 
   2   2  22        3.10      -23.64     24.16 o 
  -5   3  22       26.62       58.62     24.46 o 
  -4   3  22       29.42       20.43     21.18 o 
  -3   3  22       21.30       17.60     20.66 o 
  -2   3  22        1.01      -10.59     16.33 o 
  -1   3  22       51.36       33.78     19.84 o 
   1   3  22        9.67       -0.60     28.12 o 
   2   3  22        6.14       26.70     30.20 o 
  -4   4  22      350.46      376.61     37.59 o 
  -3   4  22       39.36       58.02     23.12 o 
  -2   4  22       40.43       19.84     20.51 o 
  -1   4  22        4.68       -6.37     17.79 o 
   0   4  22       55.88       50.66     16.78 o 
   1   4  22        1.38      -17.00     29.53 o 
  -3   5  22      224.67      178.76     29.23 o 
  -2   5  22      108.11      109.66     19.95 o 
  -1   5  22      112.68      106.69     19.52 o 
  -1  -9  23        2.44       -0.75     26.10 o 
   0  -9  23       48.85       32.96     29.23 o 
  -2  -8  23       10.20        2.01     24.91 o 
  -1  -8  23      286.95      351.93     42.88 o 
   0  -8  23        3.69        0.87     13.38 o 
   1  -8  23      100.81       92.54     16.95 o 
   2  -8  23       10.92       23.72     18.24 o 
  -3  -7  23        5.88       35.20     26.70 o 
  -2  -7  23      212.90      185.77     34.08 o 
  -1  -7  23       19.41      -17.45     24.24 o 
   0  -7  23      246.23      181.26     45.43 o 
   1  -7  23       84.10       76.60     16.68 o 
   2  -7  23        7.88      -11.57     16.39 o 
  -4  -6  23      425.32      450.08     29.24 o 
  -3  -6  23        2.39       35.42     23.79 o 
  -2  -6  23        7.68        2.54     22.52 o 
  -1  -6  23       73.35      100.52     15.15 o 
   0  -6  23       63.41       81.49     20.51 o 
   1  -6  23       20.40        9.76     16.00 o 
   2  -6  23       84.46       71.14     30.32 o 
   3  -6  23       12.76       18.26     20.66 o 
  -4  -5  23        0.33        6.33     14.81 o 
  -3  -5  23       81.58       63.99     25.36 o 
  -2  -5  23        9.19       13.87     22.22 o 
  -1  -5  23       52.99       50.57     13.34 o 
   0  -5  23        9.42        4.90     12.45 o 
   1  -5  23        1.44        0.07     18.98 o 
   2  -5  23        4.08        9.43     16.22 o 
   3  -5  23       36.05       33.05     18.52 o 
  -5  -4  23       44.17       52.26     17.48 o 
  -4  -4  23        2.69       -2.90     14.05 o 
  -3  -4  23        0.38      -16.76     13.31 o 
  -2  -4  23        0.02        0.89     19.35 o 
  -1  -4  23       29.64       24.12     12.14 o 
   0  -4  23      109.13      126.25     16.57 o 
   1  -4  23       18.44       23.78     16.86 o 
   2  -4  23        1.54        3.15     15.62 o 
   3  -4  23       27.22       22.94     18.19 o 
  -5  -3  23        4.74       -0.89     21.40 o 
  -4  -3  23      103.46      113.10     17.98 o 
  -3  -3  23       19.00       25.88     19.84 o 
  -2  -3  23      422.67      441.66     27.05 o 
  -1  -3  23        2.22       -1.56     11.76 o 
   0  -3  23      727.89      717.21     26.36 o 
   1  -3  23        0.41        9.91     15.84 o 
   2  -3  23       16.26        1.99     15.68 o 
   3  -3  23       75.91       54.79     19.57 o 
  -5  -2  23       24.09       20.51     22.37 o 
  -4  -2  23       17.40       -4.33     19.02 o 
  -3  -2  23       92.18       90.60     17.88 o 
  -2  -2  23       41.28       40.42     20.51 o 
  -1  -2  23      130.03      183.91     33.19 o 
   0  -2  23       42.36       50.55     13.90 o 
   1  -2  23      164.26      152.01     21.29 o 
   2  -2  23       89.08       81.35     37.47 o 
   3  -2  23       85.10       85.68     24.05 o 
  -5  -1  23       37.43       66.60     24.09 o 
  -4  -1  23        2.17       -1.49     19.17 o 
  -3  -1  23       17.36       19.62     17.82 o 
  -2  -1  23        0.01        5.59     28.30 o 
  -1  -1  23       42.06        6.79     24.16 o 
   0  -1  23       39.56       19.69     25.58 o 
   1  -1  23        4.26      -19.64     15.11 o 
   2  -1  23        9.22       17.39     17.06 o 
   3  -1  23      143.15      108.54     22.04 o 
  -5   0  23        2.71      -14.77     19.24 o 
  -4   0  23        3.84        3.51     19.46 o 
  -3   0  23       76.26      118.84     18.65 o 
  -2   0  23        1.02       14.10     14.62 o 
  -1   0  23        8.56      -13.80     23.57 o 
   0   0  23       66.29      113.73     30.73 o 
   1   0  23       72.04       29.76     28.94 o 
   2   0  23        1.70      -11.74     16.82 o 
  -5   1  23       23.65       20.88     22.07 o 
  -4   1  23      212.46      214.18     30.35 o 
  -3   1  23       55.26       63.24     22.82 o 
  -2   1  23      705.75      706.83     41.24 o 
  -1   1  23       88.55      115.74     31.47 o 
   0   1  23      115.03      104.26     31.32 o 
   1   1  23       20.58       41.32     30.05 o 
   2   1  23       87.90       86.88     31.40 o 
  -5   2  23       31.17       14.39     22.30 o 
  -4   2  23        4.87       -5.07     18.87 o 
  -3   2  23      133.49      169.59     27.74 o 
  -2   2  23      136.50      189.95     27.52 o 
  -1   2  23       65.49       43.41     16.88 o 
   0   2  23       27.62       36.77     30.05 o 
   1   2  23      296.91      372.73     45.86 o 
  -4   3  23       16.98       26.55     21.11 o 
  -3   3  23       51.12       68.39     23.57 o 
  -2   3  23      153.13      205.31     29.46 o 
  -1   3  23       25.67       11.56     18.94 o 
   0   3  23      292.26      305.84     43.63 o 
   1   3  23       15.82       13.80     28.56 o 
  -3   4  23       82.72      100.31     25.73 o 
  -2   4  23       99.15       90.54     25.95 o 
  -1   4  23      153.07      229.97     23.22 o 
  -1  -8  24       83.30      166.08     35.13 o 
   0  -8  24       18.41       22.07     19.93 o 
  -2  -7  24      231.09      225.59     36.77 o 
  -1  -7  24        1.83       20.96     26.18 o 
   0  -7  24       66.48       55.83     14.50 o 
   1  -7  24       56.76       39.06     15.46 o 
  -3  -6  24      110.81      164.81     32.74 o 
  -2  -6  24       24.64       59.21     26.25 o 
  -1  -6  24       57.09       50.90     14.45 o 
   0  -6  24        6.63      -15.02     12.69 o 
   1  -6  24       37.69       34.40     17.67 o 
   2  -6  24       28.71       17.50     34.90 o 
  -4  -5  24       17.36       26.03     15.82 o 
  -3  -5  24       25.50       43.03     25.43 o 
  -2  -5  24        0.01       26.33     23.04 o 
  -1  -5  24       36.97       31.22     13.00 o 
   0  -5  24       48.00       24.94     27.46 o 
   1  -5  24        2.49        4.84     16.07 o 
   2  -5  24       33.66       29.51     18.78 o 
  -4  -4  24        4.91       11.60     15.50 o 
  -3  -4  24      125.93      133.57     29.46 o 
  -2  -4  24      572.79      600.37     38.48 o 
  -1  -4  24        0.00       -5.46     12.16 o 
   0  -4  24      109.79      121.18     18.93 o 
   1  -4  24        9.00        9.53     16.53 o 
   2  -4  24        1.83        6.48     17.47 o 
  -4  -3  24       16.54       -2.24     20.58 o 
  -2  -3  24        8.26        4.09     17.94 o 
  -1  -3  24       49.78       53.10     18.56 o 
   0  -3  24       35.94       37.38     14.12 o 
   1  -3  24      173.10      182.23     29.16 o 
   2  -3  24        1.25       12.52     17.31 o 
  -4  -2  24        1.57       -0.60     20.66 o 
  -3  -2  24       52.98        9.47     19.17 o 
  -2  -2  24       15.24        1.34     23.79 o 
  -1  -2  24       69.61      113.21     30.05 o 
   0  -2  24        3.95       -5.29     15.10 o 
   1  -2  24      283.86      237.22     25.32 o 
   2  -2  24        1.62        9.59     17.71 o 
  -4  -1  24       99.90       90.61     25.80 o 
  -3  -1  24        0.19        3.32     15.11 o 
  -2  -1  24       54.26      108.43     31.10 o 
  -1  -1  24        5.48       -7.16     25.95 o 
   0  -1  24       56.28       50.49     28.41 o 
   1  -1  24      257.00      261.42     32.96 o 
   2  -1  24      124.07      132.56     23.13 o 
  -4   0  24       86.44      107.91     26.18 o 
  -3   0  24       53.10       71.68     23.27 o 
  -2   0  24      178.16      165.30     41.58 o 
  -1   0  24        8.53       21.33     27.29 o 
   0   0  24      310.73      391.75     44.97 o 
   1   0  24        5.06       19.61     29.16 o 
  -4   1  24        0.57       -4.40     20.51 o 
  -3   1  24       14.85       -3.58     19.61 o 
  -2   1  24        0.10        7.29     14.86 o 
  -1   1  24      592.82      670.52     50.71 o 
   0   1  24      420.53      482.51     48.62 o 
   1   1  24        9.35      -22.22     26.10 o 
  -4   2  24        4.45       -7.91     20.96 o 
  -3   2  24       62.14       33.71     22.30 o 
  -2   2  24      160.55      242.60     30.58 o 
  -1   2  24       34.80       21.03     30.43 o 
   0   2  24        0.95      -33.78     27.59 o 
  -2   3  24        1.77       11.93     20.28 o 
  -2  -6  25        4.95       19.32     25.21 o 
  -1  -6  25       26.27        8.73     25.58 o 
   0  -6  25        5.98       19.92     14.27 o 
  -3  -5  25       28.62       43.18     27.07 o 
  -2  -5  25        7.64       40.57     25.95 o 
  -1  -5  25       68.85       39.80     13.53 o 
   0  -5  25       70.04       67.02     16.47 o 
   1  -5  25       44.78       74.83     20.50 o 
  -3  -4  25      240.73      280.11     35.72 o 
  -2  -4  25       29.34       32.22     22.82 o 
  -1  -4  25      196.28      228.02     19.82 o 
   0  -4  25       33.62       37.31     14.93 o 
   1  -4  25      196.04      207.05     25.02 o 
  -2  -3  25      104.34      105.82     29.61 o 
  -1  -3  25       94.90       98.59     31.69 o 
   0  -3  25        0.10      -10.57     15.94 o 
   1  -3  25       14.04       33.71     18.34 o 
  -4  -2  25       90.41       95.01     26.77 o 
  -2  -2  25       56.97       44.75     27.59 o 
  -1  -2  25       85.35      138.64     33.78 o 
   0  -2  25       85.43       71.37     31.55 o 
   1  -2  25       66.19       55.54     27.56 o 
  -4  -1  25       26.28       21.03     22.45 o 
  -3  -1  25       54.91       39.73     17.06 o 
  -2  -1  25        4.37       -0.37     26.40 o 
  -1  -1  25       12.26       39.90     29.01 o 
   0  -1  25       64.16       45.57     29.23 o 
   1  -1  25       17.40       47.28     31.47 o 
  -3   0  25      705.24      824.49     35.76 o 
  -2   0  25       28.69        9.32     26.85 o 
  -1   0  25        4.36      -10.14     26.25 o 
   0   0  25        0.06       19.09     30.05 o 
  -3   1  25       86.86      100.49     23.23 o 
  -2   1  25      181.20      137.74     36.54 o 
  -1   1  25       10.79        7.68     29.08 o 
  -1  -4  26       10.30       15.58     19.05 o 
  -2  -3  26       24.65       13.57     25.51 o 
  -1  -3  26      427.83      424.94     46.68 o 
  -2  -2  26       31.66       58.77     30.58 o 
  -1  -2  26      125.61      144.16     35.87 o 
                                                 
